# Supplementary material for: CTNNBIP1-CLSTN1 functions as a housekeeping chimeric RNA and regulates cell proliferation through SERPINE2
Source: Cell Death Discov. 2023 Oct 7;9:369. doi: 10.1038/s41420-023-01668-8 (PMC10560238; doi:10.1038/s41420-023-01668-8)
Supplement: Supplementary file 1 — supplementary table 1 [file 41420_2023_1668_MOESM1_ESM.xls]

## Sheet: supplementary table 1
Supplementary Table 1: Pairwise comparison of CTNNBIP1-CLSTN1 between different tissues in whole Genotype-Tissue Expression (GTEx). P values were calculated by Mann Whitney U test.
-	adipose_subcutaneous	adipose_visceral_omentum	adrenal_gland	artery_aorta	artery_coronary	artery_tibial	bladder	brain_amygdala	brain_anterior_cingulate_cortex_ba24	brain_caudate_basal_ganglia	brain_cerebellar_hemisphere	brain_cerebellum	brain_cortex	brain_frontal_cortex_ba9	brain_hippocampus	brain_hypothalamus	brain_nucleus_accumbens_basal_ganglia	brain_putamen_basal_ganglia	brain_spinal_cord_cervical_c-1	brain_substantia_nigra	breast_mammary_tissue	cells_ebv-transformed_lymphocytes	cells_transformed_fibroblasts	cervix_ectocervix	cervix_endocervix	colon_sigmoid	colon_transverse	esophagus_gastroesophageal_junction	esophagus_mucosa	esophagus_muscularis	fallopian_tube	heart_atrial_appendage	heart_left_ventricle	kidney_cortex	label	liver	lung	minor_salivary_gland	muscle_skeletal	nerve_tibial	ovary	pancreas	pituitary	prostate	skin_not-sun-exposed_suprapubic	skin_sun-exposed_lower_leg	small_intestine_terminal_ileum	spleen	stomach
adipose_subcutaneous	-	0.249126	0.00145135	0.592495	0.0628	0.239867	0.424164	0.423239	6.26604e-06	1.26996e-05	1.71204e-60	3.50457e-51	2.59218e-14	1.02593e-13	0.978808	0.316892	0.00814205	0.249537	0.575827	0.162882	0.765108	0.0146875	4.99699e-05	0.536935	0.573519	0.100691	0.00369594	0.253923	0.147618	0.703672	0.415708	0.0199549	0.00535445	0.405732	NA	0.00341454	0.11546	0.65619	1.42759e-05	0.987067	0.685163	0.504319	0.539586	0.136995	2.83956e-21	4.17153e-19	0.0100809	0.00637996	0.353877
adipose_visceral_omentum	0.249126	-	0.0122668	0.112481	0.344501	0.0317415	0.532963	0.104589	1.1239e-06	2.26295e-06	1.12639e-46	2.14188e-39	4.31698e-13	5.43615e-13	0.399226	0.0680127	0.000943445	0.04411	0.166191	0.0329047	0.425285	0.0877739	0.00274201	0.631606	0.662785	0.566182	0.0548621	0.0384711	0.0201408	0.140796	0.199893	0.218141	0.110501	0.736602	NA	0.0213512	0.854127	0.224612	0.00501102	0.242619	0.186336	0.692128	0.732382	0.525625	1.5905e-17	1.28092e-15	0.0432006	0.032056	0.0627234
adrenal_gland	0.00145135	0.0122668	-	0.000403372	0.063744	0.000124288	NaN	0.00018493	2.50564e-09	5.2557e-09	2.20398e-40	8.2388e-35	1.95284e-14	9.38692e-15	0.00177685	0.000137362	1.31791e-06	6.14151e-05	0.000332713	3.03165e-05	0.00261337	0.270259	0.470214	NaN	NaN	0.0307183	0.210084	9.65315e-05	0.000159508	0.000592447	2.02379e-06	0.082266	0.11874	0.0361702	NA	NaN	0.0163837	0.000601955	0.242856	0.00119068	0.000462024	0.00563779	0.00540759	0.0407362	6.87561e-16	2.6965e-14	NaN	NaN	0.000184546
artery_aorta	0.592495	0.112481	0.000403372	-	0.0278543	0.600201	0.372724	0.666587	0.000217206	0.000305083	1.39573e-45	9.47849e-39	9.26274e-11	1.66839e-10	0.691529	0.571187	0.0374268	0.479708	0.829892	0.321933	0.44881	0.00560593	6.34155e-06	0.491276	0.53051	0.0459084	0.00108279	0.549488	0.49787	0.862729	0.519149	0.00673871	0.0012963	0.308762	NA	0.00113707	0.0396642	0.966502	1.38962e-06	0.581105	0.998987	0.288272	0.329342	0.072485	1.93588e-14	1.19101e-12	0.00421191	0.00242265	0.682034
artery_coronary	0.0628	0.344501	0.063744	0.0278543	-	0.00970317	0.65236	0.0242443	1.6929e-06	2.5294e-06	3.52835e-35	4.63053e-30	3.06737e-11	2.34775e-11	0.111836	0.016063	0.000313388	0.00932222	0.0396137	0.0071355	0.113827	0.359231	0.0603713	0.733114	0.758365	0.670815	0.390226	0.0100627	0.00968479	0.035797	0.0590273	0.884162	0.664452	0.809152	NA	0.0885987	0.405592	0.0668234	0.208164	0.0605622	0.0456256	0.203678	0.236087	0.802436	7.52572e-13	1.90629e-11	0.135128	0.112953	0.0156568
artery_tibial	0.239867	0.0317415	0.000124288	0.600201	0.00970317	-	0.332959	0.929821	0.0003193	0.000418162	6.77475e-56	1.21803e-47	7.68683e-12	2.27147e-11	0.447405	0.833499	0.0709866	0.714357	0.914607	0.484337	0.196101	0.00202089	6.22377e-07	0.454056	0.494745	0.0134079	0.000219667	0.872484	0.826625	0.461122	0.612951	0.00137265	0.000171398	0.226623	NA	0.000415314	0.0055056	0.781952	3.13028e-08	0.237682	0.68624	0.116535	0.161563	0.030857	2.29695e-17	2.44418e-15	0.00190456	0.00100128	0.968847
bladder	0.424164	0.532963	NaN	0.372724	0.65236	0.332959	-	0.346515	0.117371	0.127462	3.37373e-05	0.00024493	0.0386113	0.0346971	0.435753	0.335454	0.213921	0.309742	0.368193	0.290625	0.450919	0.802885	0.870124	NaN	NaN	0.59426	0.765023	0.323596	0.34087	0.387391	0.282059	0.67056	0.702752	0.635256	NA	NaN	0.549545	0.392055	0.775393	0.415659	0.378787	0.489754	0.489401	0.618684	0.0323813	0.0474825	NaN	NaN	0.344857
brain_amygdala	0.423239	0.104589	0.00018493	0.666587	0.0242443	0.929821	0.346515	-	0.0238396	0.0431459	1.88109e-20	1.85865e-16	9.65124e-05	9.43226e-05	0.508058	0.940949	0.286712	0.890334	0.875239	0.637599	0.329773	0.00420983	3.75621e-06	0.469532	0.511007	0.0414928	0.000926023	0.981202	0.85844	0.582258	0.678364	0.0075078	0.00188052	0.243296	NA	0.000584585	0.0518184	0.832843	3.89197e-06	0.403375	0.70985	0.216023	0.248238	0.0597268	1.92577e-06	1.6507e-05	0.00249255	0.00135175	0.903297
brain_anterior_cingulate_cortex_ba24	6.26604e-06	1.1239e-06	2.50564e-09	0.000217206	1.6929e-06	0.0003193	0.117371	0.0238396	-	0.622271	1.92224e-16	7.3149e-12	0.0816909	0.0801652	0.00242902	0.0173278	0.12622	0.0181248	0.020094	0.103828	3.28952e-05	4.09853e-07	5.89251e-15	0.225003	0.268371	1.00379e-06	1.04081e-09	0.00324782	0.00423402	6.95813e-05	0.578864	1.43241e-08	1.8025e-10	0.0119608	NA	3.84618e-08	8.91181e-09	0.0248831	9.64056e-19	7.84149e-06	0.00345658	1.84716e-05	0.000160907	2.2997e-05	0.000539944	0.00458713	1.195e-06	2.80545e-07	0.00147127
brain_caudate_basal_ganglia	1.26996e-05	2.26295e-06	5.2557e-09	0.000305083	2.5294e-06	0.000418162	0.127462	0.0431459	0.622271	-	3.99071e-24	3.8031e-19	0.00487247	0.00730299	0.00419268	0.0376379	0.251472	0.0270294	0.0321856	0.173119	6.07496e-05	7.19908e-07	1.68231e-14	0.237705	0.281381	1.4971e-06	1.9365e-09	0.0045752	0.00412745	8.29683e-05	0.646813	2.38815e-08	3.01633e-10	0.0157775	NA	7.23738e-08	9.91267e-09	0.034656	1.72844e-18	8.29936e-06	0.00511615	4.65921e-05	0.000273456	3.90456e-05	4.72767e-05	0.000641778	1.97306e-06	4.89061e-07	0.00266989
brain_cerebellar_hemisphere	1.71204e-60	1.12639e-46	2.20398e-40	1.39573e-45	3.52835e-35	6.77475e-56	3.37373e-05	1.88109e-20	1.92224e-16	3.99071e-24	-	0.0053761	2.91156e-15	7.5671e-14	1.11517e-24	1.10663e-23	2.8273e-25	3.62481e-25	1.23099e-19	3.76862e-16	7.33765e-43	1.23725e-33	7.39666e-66	0.00114171	0.00289278	3.24528e-40	3.37246e-47	1.52211e-35	3.97579e-39	1.43654e-50	0.000980259	1.26792e-46	7.36258e-55	6.32038e-13	NA	1.54004e-35	6.23435e-64	4.09436e-17	7.82063e-92	3.89406e-58	8.51486e-27	2.34943e-40	5.44661e-31	4.26911e-30	0.00085475	1.02376e-06	2.77394e-29	6.00049e-32	9.79936e-38
brain_cerebellum	3.50457e-51	2.14188e-39	8.2388e-35	9.47849e-39	4.63053e-30	1.21803e-47	0.00024493	1.85865e-16	7.3149e-12	3.8031e-19	0.0053761	-	4.49424e-10	1.56403e-09	2.4328e-20	3.87291e-19	1.50546e-20	6.5637e-21	4.65246e-16	8.01075e-13	3.00638e-36	1.14016e-28	3.67687e-57	0.00414824	0.00872656	1.57743e-34	8.19134e-41	7.27705e-30	4.14983e-33	5.10065e-43	0.0049169	5.05921e-40	3.67084e-47	1.0074e-10	NA	1.5728e-30	9.40658e-55	8.60842e-14	7.82113e-80	8.57618e-50	2.22096e-22	5.68314e-34	3.48301e-26	1.62908e-25	0.0217536	0.000152932	5.32506e-25	2.3508e-27	9.16985e-32
brain_cortex	2.59218e-14	4.31698e-13	1.95284e-14	9.26274e-11	3.06737e-11	7.68683e-12	0.0386113	9.65124e-05	0.0816909	0.00487247	2.91156e-15	4.49424e-10	-	0.917888	1.95746e-06	3.10589e-05	0.000197523	1.03652e-05	7.72803e-05	0.00174736	4.00163e-11	2.33286e-11	5.58862e-24	0.108055	0.142222	2.04533e-12	3.26573e-16	5.8548e-08	2.80524e-08	4.6561e-12	0.243095	4.26789e-15	3.31208e-18	0.000401768	NA	1.45485e-12	2.76611e-18	0.000247268	1.8491e-32	2.66587e-14	9.79527e-07	7.50053e-11	1.15077e-08	2.50639e-09	0.023718	0.15529	3.40333e-10	3.39385e-11	1.36996e-08
brain_frontal_cortex_ba9	1.02593e-13	5.43615e-13	9.38692e-15	1.66839e-10	2.34775e-11	2.27147e-11	0.0346971	9.43226e-05	0.0801652	0.00730299	7.5671e-14	1.56403e-09	0.917888	-	1.99593e-06	3.8292e-05	0.000314556	1.27702e-05	7.62285e-05	0.00189253	6.38101e-11	1.44266e-11	1.73355e-24	0.100529	0.133604	1.98147e-12	2.08737e-16	7.44723e-08	3.83871e-08	1.02998e-11	0.230104	3.41858e-15	2.14723e-18	0.000348993	NA	7.75911e-13	5.75411e-18	0.000203015	8.72221e-33	7.43032e-14	9.80011e-07	1.19357e-10	1.14696e-08	2.19607e-09	0.0531557	0.258267	2.04736e-10	1.94333e-11	2.53803e-08
brain_hippocampus	0.978808	0.399226	0.00177685	0.691529	0.111836	0.447405	0.435753	0.508058	0.00242902	0.00419268	1.11517e-24	2.4328e-20	1.95746e-06	1.99593e-06	-	0.444126	0.0662746	0.377622	0.629873	0.270734	0.850401	0.0233809	0.000163718	0.550234	0.587566	0.194995	0.0103727	0.419819	0.340129	0.788162	0.453526	0.0566577	0.0216916	0.45107	NA	0.00406479	0.282313	0.711183	0.000343522	0.990459	0.746904	0.631822	0.646513	0.210922	2.55878e-08	3.13841e-07	0.0115723	0.00743784	0.516957
brain_hypothalamus	0.316892	0.0680127	0.000137362	0.571187	0.016063	0.833499	0.335454	0.940949	0.0173278	0.0376379	1.10663e-23	3.87291e-19	3.10589e-05	3.8292e-05	0.444126	-	0.302022	0.955208	0.800025	0.683182	0.254143	0.00293931	1.7038e-06	0.458389	0.499941	0.0256471	0.000492102	0.944049	0.911712	0.482014	0.702017	0.00411144	0.000863097	0.218773	NA	0.000452143	0.0289785	0.768238	8.45103e-07	0.307964	0.625886	0.161139	0.19226	0.043301	2.05296e-07	2.49785e-06	0.00202971	0.00107701	0.813429
brain_nucleus_accumbens_basal_ganglia	0.00814205	0.000943445	1.31791e-06	0.0374268	0.000313388	0.0709866	0.213921	0.286712	0.12622	0.251472	2.8273e-25	1.50546e-20	0.000197523	0.000314556	0.0662746	0.302022	-	0.279848	0.223922	0.631394	0.00978801	6.60718e-05	3.42032e-10	0.33666	0.381149	0.000349632	1.64917e-06	0.151472	0.181848	0.0214109	0.9589	1.80645e-05	1.02824e-06	0.0651679	NA	8.37936e-06	6.34769e-05	0.217467	3.64859e-12	0.00647243	0.0943152	0.00612758	0.0120604	0.00187707	1.42013e-06	2.09086e-05	8.60454e-05	3.22133e-05	0.111086
brain_putamen_basal_ganglia	0.249537	0.04411	6.14151e-05	0.479708	0.00932222	0.714357	0.309742	0.890334	0.0181248	0.0270294	3.62481e-25	6.5637e-21	1.03652e-05	1.27702e-05	0.377622	0.955208	0.279848	-	0.752391	0.711073	0.194079	0.00158913	3.98043e-07	0.43381	0.476246	0.0161672	0.000231884	0.836948	0.887103	0.377163	0.759772	0.00198133	0.000308153	0.199188	NA	0.000226701	0.0140895	0.654964	1.3861e-07	0.225889	0.547697	0.125752	0.147181	0.0296449	3.67698e-07	4.43411e-06	0.0011748	0.000586808	0.718401
brain_spinal_cord_cervical_c-1	0.575827	0.166191	0.000332713	0.829892	0.0396137	0.914607	0.368193	0.875239	0.020094	0.0321856	1.23099e-19	4.65246e-16	7.72803e-05	7.62285e-05	0.629873	0.800025	0.223922	0.752391	-	0.542457	0.451868	0.00699204	1.15468e-05	0.490092	0.530874	0.0717852	0.00198153	0.852023	0.733229	0.71769	0.64623	0.0150455	0.0043323	0.288367	NA	0.000967867	0.0947642	0.934707	1.95472e-05	0.537972	0.822537	0.318018	0.339492	0.091779	2.80185e-06	2.15775e-05	0.00371858	0.00210707	0.948608
brain_substantia_nigra	0.162882	0.0329047	3.03165e-05	0.321933	0.0071355	0.484337	0.290625	0.637599	0.103828	0.173119	3.76862e-16	8.01075e-13	0.00174736	0.00189253	0.270734	0.683182	0.631394	0.711073	0.542457	-	0.133885	0.00109691	1.97086e-07	0.41651	0.460192	0.0119571	0.000148062	0.591314	0.739357	0.261407	0.876456	0.00152811	0.000278754	0.153596	NA	0.000124469	0.0128249	0.535433	1.37365e-07	0.158485	0.387387	0.0854538	0.107318	0.0216459	4.47006e-05	0.000277943	0.000735094	0.000347648	0.489869
breast_mammary_tissue	0.765108	0.425285	0.00261337	0.44881	0.113827	0.196101	0.450919	0.329773	3.28952e-05	6.07496e-05	7.33765e-43	3.00638e-36	4.00163e-11	6.38101e-11	0.850401	0.254143	0.00978801	0.194079	0.451868	0.133885	-	0.0254447	0.000183107	0.561282	0.596883	0.195655	0.00960551	0.203539	0.13476	0.5388	0.369647	0.0495932	0.0169861	0.482569	NA	0.00565083	0.272944	0.551197	0.000153934	0.775319	0.549394	0.725651	0.734059	0.220861	3.98212e-15	2.33082e-13	0.0150075	0.00993069	0.281351
cells_ebv-transformed_lymphocytes	0.0146875	0.0877739	0.270259	0.00560593	0.359231	0.00202089	0.802885	0.00420983	4.09853e-07	7.19908e-07	1.23725e-33	1.14016e-28	2.33286e-11	1.44266e-11	0.0233809	0.00293931	6.60718e-05	0.00158913	0.00699204	0.00109691	0.0254447	-	0.537183	0.857915	0.875329	0.196063	0.847354	0.00187158	0.00211435	0.00738265	0.00441761	0.408119	0.536103	0.34018	NA	0.311777	0.102948	0.0112046	0.934895	0.0127764	0.00790155	0.0494172	0.053191	0.264837	6.42244e-13	1.44554e-11	0.375711	0.346923	0.00312943
cells_transformed_fibroblasts	4.99699e-05	0.00274201	0.470214	6.34155e-06	0.0603713	6.22377e-07	0.870124	3.75621e-06	5.89251e-15	1.68231e-14	7.39666e-66	3.67687e-57	5.58862e-24	1.73355e-24	0.000163718	1.7038e-06	3.42032e-10	3.98043e-07	1.15468e-05	1.97086e-07	0.000183107	0.537183	-	0.906649	0.918148	0.0159892	0.346015	5.68161e-07	9.7696e-07	1.12839e-05	5.31232e-06	0.0766016	0.131283	0.0702398	NA	0.507621	0.00386033	3.76119e-05	0.376065	3.69168e-05	1.39491e-05	0.000766466	0.000973836	0.0328076	1.1319e-26	4.29342e-24	0.56176	0.537836	1.70535e-06
cervix_ectocervix	0.536935	0.631606	NaN	0.491276	0.733114	0.454056	NaN	0.469532	0.225003	0.237705	0.00114171	0.00414824	0.108055	0.100529	0.550234	0.458389	0.33666	0.43381	0.490092	0.41651	0.561282	0.857915	0.906649	-	NaN	0.68394	0.823219	0.446006	0.461515	0.504393	0.440401	0.74601	0.771385	0.733701	NA	NaN	0.64463	0.512557	0.82802	0.529537	0.498577	0.595265	0.59632	0.706347	0.0968532	0.124363	NaN	NaN	0.465883
cervix_endocervix	0.573519	0.662785	NaN	0.53051	0.758365	0.494745	NaN	0.511007	0.268371	0.281381	0.00289278	0.00872656	0.142222	0.133604	0.587566	0.499941	0.381149	0.476246	0.530874	0.460192	0.596883	0.875329	0.918148	NaN	-	0.712065	0.841296	0.487438	0.501919	0.542874	0.498962	0.769429	0.792593	0.765594	NA	NaN	0.674505	0.552579	0.844148	0.5666	0.538348	0.628984	0.63062	0.733919	0.129508	0.160627	NaN	NaN	0.50644
colon_sigmoid	0.100691	0.566182	0.0307183	0.0459084	0.670815	0.0134079	0.59426	0.0414928	1.00379e-06	1.4971e-06	3.24528e-40	1.57743e-34	2.04533e-12	1.98147e-12	0.194995	0.0256471	0.000349632	0.0161672	0.0717852	0.0119571	0.195655	0.196063	0.0159892	0.68394	0.712065	-	0.17443	0.0159025	0.0126929	0.060792	0.110903	0.536819	0.339323	0.979115	NA	0.0471172	0.665626	0.113943	0.0510012	0.103774	0.0819752	0.343113	0.393333	0.903061	1.26236e-14	5.08225e-13	0.081339	0.0645314	0.0245254
colon_transverse	0.00369594	0.0548621	0.210084	0.00108279	0.390226	0.000219667	0.765023	0.000926023	1.04081e-09	1.9365e-09	3.37246e-47	8.19134e-41	3.26573e-16	2.08737e-16	0.0103727	0.000492102	1.64917e-06	0.000231884	0.00198153	0.000148062	0.00960551	0.847354	0.346015	0.823219	0.841296	0.17443	-	0.00024535	0.000244348	0.00161262	0.00420449	0.437607	0.605897	0.377956	NA	0.249852	0.066695	0.00439763	0.862034	0.00346792	0.00235346	0.0241199	0.0314181	0.263018	2.2268e-18	1.61888e-16	0.312966	0.284291	0.00046964
esophagus_gastroesophageal_junction	0.253923	0.0384711	9.65315e-05	0.549488	0.0100627	0.872484	0.323596	0.981202	0.00324782	0.0045752	1.52211e-35	7.27705e-30	5.8548e-08	7.44723e-08	0.419819	0.944049	0.151472	0.836948	0.852023	0.591314	0.203539	0.00187158	5.68161e-07	0.446006	0.487438	0.0159025	0.00024535	-	0.967284	0.439001	0.659464	0.00171496	0.000243244	0.215775	NA	0.000333375	0.00960712	0.727233	7.62627e-08	0.248671	0.641914	0.123704	0.158444	0.0306731	1.11339e-10	3.52616e-09	0.00159261	0.000822994	0.864947
esophagus_mucosa	0.147618	0.0201408	0.000159508	0.49787	0.00968479	0.826625	0.34087	0.85844	0.00423402	0.00412745	3.97579e-39	4.14983e-33	2.80524e-08	3.83871e-08	0.340129	0.911712	0.181848	0.887103	0.733229	0.739357	0.13476	0.00211435	9.7696e-07	0.461515	0.501919	0.0126929	0.000244348	0.967284	-	0.367001	0.667341	0.00116386	0.00015358	0.214595	NA	0.000514038	0.00339513	0.636168	5.04588e-08	0.190289	0.60419	0.0752118	0.138597	0.0282501	7.81962e-15	5.68274e-14	0.00225259	0.00120711	0.763056
esophagus_muscularis	0.703672	0.140796	0.000592447	0.862729	0.035797	0.461122	0.387391	0.582258	6.95813e-05	8.29683e-05	1.43654e-50	5.10065e-43	4.6561e-12	1.02998e-11	0.788162	0.482014	0.0214109	0.377163	0.71769	0.261407	0.5388	0.00738265	1.12839e-05	0.504393	0.542874	0.060792	0.00161262	0.439001	0.367001	-	0.477215	0.0092298	0.00190101	0.341776	NA	0.00158189	0.0526014	0.886903	2.60483e-06	0.692592	0.902426	0.345261	0.385006	0.0878669	1.39652e-16	1.22242e-14	0.00547434	0.00324028	0.560097
fallopian_tube	0.415708	0.199893	2.02379e-06	0.519149	0.0590273	0.612951	0.282059	0.678364	0.578864	0.646813	0.000980259	0.0049169	0.243095	0.230104	0.453526	0.702017	0.9589	0.759772	0.64623	0.876456	0.369647	0.00441761	5.31232e-06	0.440401	0.498962	0.110903	0.00420449	0.659464	0.667341	0.477215	-	0.0353915	0.0154783	0.223639	NA	1.30646e-05	0.154633	0.564476	0.000554653	0.401863	0.528003	0.293641	0.291599	0.100697	0.205352	0.279027	0.000134847	5.04855e-05	0.638406
heart_atrial_appendage	0.0199549	0.218141	0.082266	0.00673871	0.884162	0.00137265	0.67056	0.0075078	1.43241e-08	2.38815e-08	1.26792e-46	5.05921e-40	4.26789e-15	3.41858e-15	0.0566577	0.00411144	1.80645e-05	0.00198133	0.0150455	0.00152811	0.0495932	0.408119	0.0766016	0.74601	0.769429	0.536819	0.437607	0.00171496	0.00116386	0.0092298	0.0353915	-	0.769611	0.741777	NA	0.110451	0.253435	0.027178	0.242314	0.0187254	0.0155923	0.112523	0.139687	0.67863	3.40931e-18	2.61451e-16	0.161278	0.137311	0.0031967
heart_left_ventricle	0.00535445	0.110501	0.11874	0.0012963	0.664452	0.000171398	0.702752	0.00188052	1.8025e-10	3.01633e-10	7.36258e-55	3.67084e-47	3.31208e-18	2.14723e-18	0.0216916	0.000863097	1.02824e-06	0.000308153	0.0043323	0.000278754	0.0169861	0.536103	0.131283	0.771385	0.792593	0.339323	0.605897	0.000243244	0.00015358	0.00190101	0.0154783	0.769611	-	0.595359	NA	0.151877	0.127011	0.00899537	0.397476	0.00450073	0.00399804	0.0498695	0.0642349	0.485494	4.35743e-22	7.06478e-20	0.208609	0.182255	0.000546942
kidney_cortex	0.405732	0.736602	0.0361702	0.308762	0.809152	0.226623	0.635256	0.243296	0.0119608	0.0157775	6.32038e-13	1.0074e-10	0.000401768	0.000348993	0.45107	0.218773	0.0651679	0.199188	0.288367	0.153596	0.482569	0.34018	0.0702398	0.733701	0.765594	0.979115	0.377956	0.215775	0.214595	0.341776	0.223639	0.741777	0.595359	-	NA	0.0545872	0.79728	0.343047	0.25902	0.412419	0.336384	0.586986	0.610838	0.968696	0.000167678	0.000526541	0.0923112	0.0738781	0.246897
label	NA	NA	NA	NA	NA	NA	NA	NA	NA	NA	NA	NA	NA	NA	NA	NA	NA	NA	NA	NA	NA	NA	NA	NA	NA	NA	NA	NA	NA	NA	NA	NA	NA	NA	-	NA	NA	NA	NA	NA	NA	NA	NA	NA	NA	NA	NA	NA	NA
liver	0.00341454	0.0213512	NaN	0.00113707	0.0885987	0.000415314	NaN	0.000584585	3.84618e-08	7.23738e-08	1.54004e-35	1.5728e-30	1.45485e-12	7.75911e-13	0.00406479	0.000452143	8.37936e-06	0.000226701	0.000967867	0.000124469	0.00565083	0.311777	0.507621	NaN	NaN	0.0471172	0.249852	0.000333375	0.000514038	0.00158189	1.30646e-05	0.110451	0.151877	0.0545872	NA	-	0.0273959	0.00161047	0.283469	0.00288007	0.00127919	0.0109403	0.0105635	0.0601736	8.30022e-14	2.08439e-12	NaN	NaN	0.000581222
lung	0.11546	0.854127	0.0163837	0.0396642	0.405592	0.0055056	0.549545	0.0518184	8.91181e-09	9.91267e-09	6.23435e-64	9.40658e-55	2.76611e-18	5.75411e-18	0.282313	0.0289785	6.34769e-05	0.0140895	0.0947642	0.0128249	0.272944	0.102948	0.00386033	0.64463	0.674505	0.665626	0.066695	0.00960712	0.00339513	0.0526014	0.154633	0.253435	0.127011	0.79728	NA	0.0273959	-	0.147317	0.00598049	0.10935	0.0982503	0.522756	0.576803	0.606374	3.44815e-25	1.01224e-22	0.0527124	0.0399515	0.0188455
minor_salivary_gland	0.65619	0.224612	0.000601955	0.966502	0.0668234	0.781952	0.392055	0.832843	0.0248831	0.034656	4.09436e-17	8.60842e-14	0.000247268	0.000203015	0.711183	0.768238	0.217467	0.654964	0.934707	0.535433	0.551197	0.0112046	3.76119e-05	0.512557	0.552579	0.113943	0.00439763	0.727233	0.636168	0.886903	0.564476	0.027178	0.00899537	0.343047	NA	0.00161047	0.147317	-	9.9466e-05	0.701586	0.98134	0.384789	0.431582	0.126182	5.48649e-06	3.54466e-05	0.00557155	0.00329951	0.843322
muscle_skeletal	1.42759e-05	0.00501102	0.242856	1.38962e-06	0.208164	3.13028e-08	0.775393	3.89197e-06	9.64056e-19	1.72844e-18	7.82063e-92	7.82113e-80	1.8491e-32	8.72221e-33	0.000343522	8.45103e-07	3.64859e-12	1.3861e-07	1.95472e-05	1.37365e-07	0.000153934	0.934895	0.376065	0.82802	0.844148	0.0510012	0.862034	7.62627e-08	5.04588e-08	2.60483e-06	0.000554653	0.242314	0.397476	0.25902	NA	0.283469	0.00598049	9.9466e-05	-	1.20293e-05	1.50599e-05	0.00113613	0.00241528	0.119394	3.14248e-37	9.43495e-34	0.346705	0.318139	2.94697e-07
nerve_tibial	0.987067	0.242619	0.00119068	0.581105	0.0605622	0.237682	0.415659	0.403375	7.84149e-06	8.29936e-06	3.89406e-58	8.57618e-50	2.66587e-14	7.43032e-14	0.990459	0.307964	0.00647243	0.225889	0.537972	0.158485	0.775319	0.0127764	3.69168e-05	0.529537	0.5666	0.103774	0.00346792	0.248671	0.190289	0.692592	0.401863	0.0187254	0.00450073	0.412419	NA	0.00288007	0.10935	0.701586	1.20293e-05	-	0.674794	0.522649	0.541829	0.135637	1.93503e-19	2.51057e-17	0.00880458	0.00549092	0.338541
ovary	0.685163	0.186336	0.000462024	0.998987	0.0456256	0.68624	0.378787	0.70985	0.00345658	0.00511615	8.51486e-27	2.22096e-22	9.79527e-07	9.80011e-07	0.746904	0.625886	0.0943152	0.547697	0.822537	0.387387	0.549394	0.00790155	1.39491e-05	0.498577	0.538348	0.0819752	0.00235346	0.641914	0.60419	0.902426	0.528003	0.0155923	0.00399804	0.336384	NA	0.00127919	0.0982503	0.98134	1.50599e-05	0.674794	-	0.382818	0.397985	0.100895	3.63117e-08	4.84624e-07	0.0046249	0.00268807	0.733835
pancreas	0.504319	0.692128	0.00563779	0.288272	0.203678	0.116535	0.489754	0.216023	1.84716e-05	4.65921e-05	2.34943e-40	5.68314e-34	7.50053e-11	1.19357e-10	0.631822	0.161139	0.00612758	0.125752	0.318018	0.0854538	0.725651	0.0494172	0.000766466	0.595265	0.628984	0.343113	0.0241199	0.123704	0.0752118	0.345261	0.293641	0.112523	0.0498695	0.586986	NA	0.0109403	0.522756	0.384789	0.00113613	0.522649	0.382818	-	0.963448	0.345401	2.0793e-14	9.6067e-13	0.0253676	0.0177737	0.177121
pituitary	0.539586	0.732382	0.00540759	0.329342	0.236087	0.161563	0.489401	0.248238	0.000160907	0.000273456	5.44661e-31	3.48301e-26	1.15077e-08	1.14696e-08	0.646513	0.19226	0.0120604	0.147181	0.339492	0.107318	0.734059	0.053191	0.000973836	0.59632	0.63062	0.393333	0.0314181	0.158444	0.138597	0.385006	0.291599	0.139687	0.0642349	0.610838	NA	0.0105635	0.576803	0.431582	0.00241528	0.541829	0.397985	0.963448	-	0.38734	1.85164e-10	3.50307e-09	0.024689	0.0172415	0.211589
prostate	0.136995	0.525625	0.0407362	0.072485	0.802436	0.030857	0.618684	0.0597268	2.2997e-05	3.90456e-05	4.26911e-30	1.62908e-25	2.50639e-09	2.19607e-09	0.210922	0.043301	0.00187707	0.0296449	0.091779	0.0216459	0.220861	0.264837	0.0328076	0.706347	0.733919	0.903061	0.263018	0.0306731	0.0282501	0.0878669	0.100697	0.67863	0.485494	0.968696	NA	0.0601736	0.606374	0.126182	0.119394	0.135637	0.100895	0.345401	0.38734	-	8.95959e-11	1.47711e-09	0.0990678	0.0801845	0.0438356
skin_not-sun-exposed_suprapubic	2.83956e-21	1.5905e-17	6.87561e-16	1.93588e-14	7.52572e-13	2.29695e-17	0.0323813	1.92577e-06	0.000539944	4.72767e-05	0.00085475	0.0217536	0.023718	0.0531557	2.55878e-08	2.05296e-07	1.42013e-06	3.67698e-07	2.80185e-06	4.47006e-05	3.98212e-15	6.42244e-13	1.1319e-26	0.0968532	0.129508	1.26236e-14	2.2268e-18	1.11339e-10	7.81962e-15	1.39652e-16	0.205352	3.40931e-18	4.35743e-22	0.000167678	NA	8.30022e-14	3.44815e-25	5.48649e-06	3.14248e-37	1.93503e-19	3.63117e-08	2.0793e-14	1.85164e-10	8.95959e-11	-	0.83897	3.68797e-11	2.79404e-12	9.56406e-12
skin_sun-exposed_lower_leg	4.17153e-19	1.28092e-15	2.6965e-14	1.19101e-12	1.90629e-11	2.44418e-15	0.0474825	1.6507e-05	0.00458713	0.000641778	1.02376e-06	0.000152932	0.15529	0.258267	3.13841e-07	2.49785e-06	2.09086e-05	4.43411e-06	2.15775e-05	0.000277943	2.33082e-13	1.44554e-11	4.29342e-24	0.124363	0.160627	5.08225e-13	1.61888e-16	3.52616e-09	5.68274e-14	1.22242e-14	0.279027	2.61451e-16	7.06478e-20	0.000526541	NA	2.08439e-12	1.01224e-22	3.54466e-05	9.43495e-34	2.51057e-17	4.84624e-07	9.6067e-13	3.50307e-09	1.47711e-09	0.83897	-	5.17144e-10	5.02742e-11	3.64094e-10
small_intestine_terminal_ileum	0.0100809	0.0432006	NaN	0.00421191	0.135128	0.00190456	NaN	0.00249255	1.195e-06	1.97306e-06	2.77394e-29	5.32506e-25	3.40333e-10	2.04736e-10	0.0115723	0.00202971	8.60454e-05	0.0011748	0.00371858	0.000735094	0.0150075	0.375711	0.56176	NaN	NaN	0.081339	0.312966	0.00159261	0.00225259	0.00547434	0.000134847	0.161278	0.208609	0.0923112	NA	NaN	0.0527124	0.00557155	0.346705	0.00880458	0.0046249	0.0253676	0.024689	0.0990678	3.68797e-11	5.17144e-10	-	NaN	0.00247371
spleen	0.00637996	0.032056	NaN	0.00242265	0.112953	0.00100128	NaN	0.00135175	2.80545e-07	4.89061e-07	6.00049e-32	2.3508e-27	3.39385e-11	1.94333e-11	0.00743784	0.00107701	3.22133e-05	0.000586808	0.00210707	0.000347648	0.00993069	0.346923	0.537836	NaN	NaN	0.0645314	0.284291	0.000822994	0.00120711	0.00324028	5.04855e-05	0.137311	0.182255	0.0738781	NA	NaN	0.0399515	0.00329951	0.318139	0.00549092	0.00268807	0.0177737	0.0172415	0.0801845	2.79404e-12	5.02742e-11	NaN	-	0.00134203
stomach	0.353877	0.0627234	0.000184546	0.682034	0.0156568	0.968847	0.344857	0.903297	0.00147127	0.00266989	9.79936e-38	9.16985e-32	1.36996e-08	2.53803e-08	0.516957	0.813429	0.111086	0.718401	0.948608	0.489869	0.281351	0.00312943	1.70535e-06	0.465883	0.50644	0.0245254	0.00046964	0.864947	0.763056	0.560097	0.638406	0.0031967	0.000546942	0.246897	NA	0.000581222	0.0188455	0.843322	2.94697e-07	0.338541	0.733835	0.177121	0.211589	0.0438356	9.56406e-12	3.64094e-10	0.00247371	0.00134203	-
testis	0.0115523	0.137658	0.122938	0.00362563	0.666897	0.000760424	0.708183	0.00390133	9.49609e-09	1.41747e-08	6.09807e-45	9.13001e-39	5.13059e-15	3.45911e-15	0.0322362	0.00212544	9.48124e-06	0.000957176	0.0077848	0.000781554	0.0288239	0.560093	0.150667	0.776954	0.798282	0.360479	0.641158	0.000920003	0.00071401	0.00513927	0.0177619	0.763408	0.982915	0.595387	NA	0.156579	0.162584	0.0150939	0.451538	0.0104186	0.00811234	0.0674814	0.0832189	0.491164	8.35508e-18	5.72609e-16	0.213912	0.187313	0.00172464
thyroid	0.00258301	0.105884	0.098311	0.000537766	0.752388	3.61646e-05	0.683545	0.00111478	1.71357e-12	2.63721e-12	2.59675e-69	9.48713e-60	1.06242e-22	1.01252e-22	0.0184717	0.000405049	9.29877e-08	0.000127072	0.00313711	0.000131717	0.011997	0.4533	0.0889864	0.754884	0.776885	0.383159	0.492605	7.3763e-05	3.39992e-05	0.000789565	0.018748	0.871814	0.871692	0.653614	NA	0.128875	0.121842	0.00770295	0.268667	0.00223523	0.00266156	0.0422017	0.0629276	0.551938	1.08482e-27	5.04079e-25	0.182592	0.157449	0.000192004
uterus	0.390901	0.086947	0.000132514	0.656241	0.0194637	0.92717	0.334698	0.987504	0.0147985	0.0228279	2.93708e-23	4.47463e-19	1.79769e-05	1.8857e-05	0.507937	0.917971	0.229374	0.83972	0.900987	0.616063	0.312693	0.0031423	1.80659e-06	0.458053	0.499811	0.0346024	0.000650751	0.982423	0.930283	0.562056	0.647653	0.00523331	0.00107539	0.243143	NA	0.0004389	0.0371121	0.778265	1.40898e-06	0.374298	0.691233	0.205359	0.226941	0.0500839	9.00678e-07	8.85387e-06	0.00198458	0.00104994	0.918564
vagina	0.0535437	0.00726438	1.4152e-05	0.18048	0.00268575	0.304842	0.268437	0.452249	0.136889	0.177343	2.77465e-17	6.51089e-14	0.00149742	0.00128273	0.154373	0.46299	0.759764	0.58141	0.382419	0.786946	0.0507643	0.000428083	2.99296e-08	0.393335	0.437041	0.00380526	3.49841e-05	0.422337	0.509331	0.128274	0.925472	0.000286091	3.07835e-05	0.120207	NA	6.44221e-05	0.0015409	0.356808	3.6859e-09	0.063936	0.266297	0.0275375	0.052303	0.00918796	4.3201e-06	3.29988e-05	0.000433985	0.000194113	0.315565
whole_blood	1.57035e-05	0.00367299	0.288081	1.50443e-06	0.149671	5.01219e-08	0.796854	2.80452e-06	5.05181e-18	1.1735e-17	3.18295e-85	4.74653e-74	1.86096e-30	6.63972e-31	0.00022972	7.20873e-07	7.53898e-12	1.21718e-07	1.31186e-05	1.02461e-07	0.000128595	0.937097	0.49919	0.845536	0.860489	0.0351737	0.711654	8.78027e-08	8.35856e-08	2.84517e-06	0.000202107	0.176853	0.297637	0.19859	NA	0.329303	0.00456796	5.99273e-05	0.803656	1.21739e-05	1.0596e-05	0.000852195	0.00161614	0.0837971	1.34169e-34	2.4789e-31	0.392176	0.363948	3.30037e-07
[truncated: 5 more columns]
