# Supplementary material for: CTNNBIP1-CLSTN1 functions as a housekeeping chimeric RNA and regulates cell proliferation through SERPINE2
Source: Cell Death Discov. 2023 Oct 7;9:369. doi: 10.1038/s41420-023-01668-8 (PMC10560238; doi:10.1038/s41420-023-01668-8)
Supplement: Supplementary file 2 — supplementary table 2 [file 41420_2023_1668_MOESM2_ESM.xlsx]

## Sheet: HEK-293T. DEGs
Supplementary Table S2. Differential expressed genes and Gene ontology terms in HEK293T, HUVEC, and LO2 cells
gene_id	gene_name	gene_locus	P293T_CC_FPKM	P293T_NC_FPKM	log2FoldChange	pvalue	padj
ENSG00000154545	MAGED4	X:51927919-51935364	1.00406	6.85239	-2.79378	1.51259e-09	4.2776e-05
ENSG00000265735	RN7SL5P	9:9442060-9442347	3.3153	21.6089	-2.72566	1.95147e-08	0.000275938
ENSG00000226779	NAALADL2-AS2	3:174952651-174988885	1.49743	0.104452	3.78362	4.46298e-08	0.000334472
ENSG00000184779	RPS17	15:82821158-82824972	12.3076	62.9488	-2.37917	4.73086e-08	0.000334472
ENSG00000128965	CHAC1	15:41245160-41248710	2.68166	13.7945	-2.38676	9.82635e-08	0.000555778
ENSG00000233024	NPIPA7	16:18451943-18473188	0.798423	4.65715	-2.56498	1.93438e-07	0.000835582
ENSG00000183054	RGPD6	2:111271389-111334762	0.625338	3.35355	-2.44528	2.06827e-07	0.000835582
ENSG00000242516	LINC00960	3:75721542-75728454	0.0385054	0.639246	-4.02286	2.52664e-07	0.000893169
ENSG00000249839	AC011330.5	15:43955852-43976537	2.17586	0.428992	2.31552	8.00918e-07	0.00249286
ENSG00000232561	GTF2IP1	7:74602783-74653438	1.29265	5.82547	-2.19579	8.81494e-07	0.00249286
ENSG00000188536	HBA2	16:222846-223709	0.53456	3.69435	-2.80189	1.16014e-06	0.00279641
ENSG00000230903	RPL9P8	15:83041000-83125316	1.38337	7.10106	-2.38092	1.1866e-06	0.00279641
ENSG00000261490	RP11-448G15.3	4:10069713-10074643	0.0442831	0.37067	-3.06765	3.15101e-06	0.00637299
ENSG00000175348	TMEM9B	11:8968841-8986558	7.28646	28.6714	-2.0008	3.53711e-06	0.00637299
ENSG00000234630	LL22NC03-2H8.4	22:22648098-22649159	15.1705	3.39333	2.134	3.54368e-06	0.00637299
ENSG00000272864	RP11-17E13.2	1:75164453-75165017	0	0.959479	-7.64636	3.60565e-06	0.00637299
ENSG00000270052	WI2-80269A6.1	X:150666198-150666826	2.09287	0.149546	3.72733	3.889e-06	0.00645531
ENSG00000241860	RP11-34P13.13	1:141474-173862	0.638436	0.0623468	3.29922	4.10875e-06	0.00645531
ENSG00000232060	RP11-255N24.4	9:30558878-30559479	0.0368851	1.08061	-4.73407	5.24925e-06	0.00780942
ENSG00000198054	DSCR8	21:39493545-39560110	0.0706035	1.20659	-4.03782	5.52293e-06	0.00780942
ENSG00000184825	HIST1H2AH	6:27114861-27115317	0.194353	2.08776	-3.40985	6.09357e-06	0.00813865
ENSG00000147400	CETN2	X:151995517-151999321	12.7227	47.8275	-1.93504	6.33134e-06	0.00813865
ENSG00000141759	TXNL4A	18:77732867-77793949	65.9824	243.015	-1.90562	7.38491e-06	0.0090306
ENSG00000227888	FAM66A	8:12219527-12268510	1.27648	0.115958	3.39534	7.9832e-06	0.0090306
ENSG00000235568	NFAM1	22:42776416-42828401	0.0283134	0.297233	-3.37677	7.9832e-06	0.0090306
ENSG00000272402	RP1-30M3.6	6:24706975-24707379	1.80928	0.107083	3.97153	1.05718e-05	0.0114989
ENSG00000227758	HCG9P5	6:29716066-29716290	2.17114	0	7.47231	1.26863e-05	0.012362
ENSG00000259417	RP11-2E17.1	15:80487826-80544555	0	0.0692384	-7.46292	1.26863e-05	0.012362
ENSG00000261147	RP11-697E2.6	15:90792788-90815440	0	0.124297	-7.46292	1.26863e-05	0.012362
ENSG00000135919	SERPINE2	2:224839829-224904036	5.97394	21.5275	-1.87394	1.31139e-05	0.012362
ENSG00000265939	UBE2CP2	18:20480449-20480958	1.39324	0.0850361	3.92731	1.47133e-05	0.0131777
ENSG00000108298	RPL19	17:37356536-37360980	594.676	2081.94	-1.83253	1.49111e-05	0.0131777
ENSG00000214694	ARHGEF33	2:39117021-39202590	0.0135478	0.357214	-4.58273	1.57535e-05	0.0135002
ENSG00000253366	RP11-589F5.4	5:70046954-70149508	4.6344	0.944503	2.26401	1.78502e-05	0.0148472
ENSG00000227417	RP11-397P13.6	1:203774749-203775391	0.725196	0	7.40558	1.95811e-05	0.015382
ENSG00000267197	CTC-429L19.3	19:10601015-10601676	0	1.27554	-7.39619	1.95811e-05	0.015382
ENSG00000268593	CTD-2611O12.6	19:56218707-56219330	0.11329	1.65951	-3.81628	2.88486e-05	0.0212115
ENSG00000183172	SMDT1	22:42475695-42480288	11.2373	38.3128	-1.79403	2.94447e-05	0.0212115
ENSG00000240618	RP11-206L10.5	1:694412-700305	4.5915	0.735058	2.60321	2.96899e-05	0.0212115
ENSG00000175820	CCDC168	13:103381801-103389159	0	0.0589325	-7.32623	3.04594e-05	0.0212115
ENSG00000185681	MORN5	9:124922190-124962367	0.160904	1.31991	-3.02974	3.15106e-05	0.0212115
ENSG00000251666	ZNF346-IT1	5:176478715-176479964	4.20252	0.960509	2.1004	3.177e-05	0.0212115
ENSG00000244257	PKD1P1	16:16404198-16428047	0.423901	0.0837228	2.30725	3.22523e-05	0.0212115
ENSG00000205281	GOLGA6L10	15:82635130-82641706	2.3982	0.522763	2.16733	3.74605e-05	0.0239457
ENSG00000102934	PLLP	16:57290004-57318599	2.98765	10.5083	-1.83814	3.81031e-05	0.0239457
ENSG00000259796	RP11-355I22.7	14:62577593-62579268	0.384212	1.61726	-2.09362	3.99925e-05	0.0239486
ENSG00000203472	RP11-77K12.4	16:75509794-75529305	1.1238	0.0756866	3.78587	4.06483e-05	0.0239486
ENSG00000272420	RP4-740C4.7	1:2294500-2295067	0.0781859	1.10712	-3.76758	4.06483e-05	0.0239486
ENSG00000234648	AL162151.3	14:99439651-99439808	1.96751	10.0187	-2.36272	4.41425e-05	0.0250152
ENSG00000235173	FAM203A	8:145192672-145195746	5.45834	1.48241	1.85434	4.6066e-05	0.0250152
ENSG00000227825	SLC9A7P1	12:98847613-98850923	0.156779	0	7.26209	4.77659e-05	0.0250152
ENSG00000263164	RP11-333E1.2	17:5143803-5144838	0	0.827309	-7.25271	4.77659e-05	0.0250152
ENSG00000267605	CTD-3220F14.1	19:37756841-37762420	0.73245	0	7.26209	4.77659e-05	0.0250152
ENSG00000273375	RP11-803P9.1	3:197516571-197517240	0	0.614926	-7.25271	4.77659e-05	0.0250152
ENSG00000272579	RP11-101E13.5	1:193059996-193060686	6.13765	20.7428	-1.78097	4.88569e-05	0.025046
ENSG00000228412	RP4-625H18.2	6:19802395-19804983	0.0269149	0.630814	-4.41364	4.95961e-05	0.025046
ENSG00000258486	RN7SL1	14:50053297-50053596	450.928	1443.05	-1.70292	5.41739e-05	0.0268779
ENSG00000273017	AP000240.9	21:30731323-30731774	1.37552	0.0959479	3.73546	5.75184e-05	0.0280452
ENSG00000260394	LA16c-313D11.9	16:728504-729777	0.0683225	0.711687	-3.35253	5.88889e-05	0.0282268
ENSG00000162595	DIRAS3	1:68511645-68517314	0.0739749	0.517724	-2.80641	6.40322e-05	0.0301805
ENSG00000128422	KRT17	17:39775689-39781094	0.869465	0.108857	2.94178	7.02462e-05	0.0322026
ENSG00000225135	RP11-361F15.2	6:147708800-147711601	0.616382	2.31964	-1.93355	7.25208e-05	0.0322026
ENSG00000218896	TUBB8P2	6:143757353-143757847	1.03174	0.0438065	4.37035	7.35111e-05	0.0322026
ENSG00000197092	GOLGA6L16P	Y:27641798-27648105	0.307688	0	7.18461	7.55368e-05	0.0322026
ENSG00000227179	PGCP1	1:111925482-111934441	0	0.397066	-7.17523	7.55368e-05	0.0322026
ENSG00000254109	RBPMS-AS1	8:30239635-30242917	0.445085	0	7.18461	7.55368e-05	0.0322026
ENSG00000237125	HAND2-AS1	4:174448421-174512475	0.579544	0.0646807	3.09931	7.62932e-05	0.0322026
ENSG00000221866	PLXNA4	7:131808091-132333447	0.010167	0.102596	-3.30691	8.09767e-05	0.0333375
ENSG00000244124	ATP1B3-AS1	3:141637094-141637863	2.48032	0.346025	2.79123	8.24462e-05	0.0333375
ENSG00000255394	C8orf49	8:11618896-11620309	0.125628	0.751433	-2.58666	8.25185e-05	0.0333375
ENSG00000117586	TNFSF4	1:173152873-173176452	0.0448945	0.333199	-2.8858	9.21983e-05	0.0363551
ENSG00000196376	SLC35F1	6:118228689-118638839	2.43466	7.6154	-1.66975	9.2559e-05	0.0363551
ENSG00000169085	C8orf46	8:67372238-67430759	0.0783929	0.650718	-3.03908	0.000102431	0.0391454
ENSG00000261303	RP11-160C18.2	15:78952986-79027837	1.08161	0.124265	3.05764	0.000102431	0.0391454
ENSG00000187550	SBK2	19:56041100-56048456	0.02083	0.447517	-4.28879	0.000109596	0.0397355
ENSG00000233626	RP11-565J7.1	1:212109591-212109976	0.0575254	1.23589	-4.28879	0.000109596	0.0397355
ENSG00000261469	RP11-96D1.6	16:68270748-68271570	0.916521	0.0406833	4.30657	0.000109596	0.0397355
ENSG00000272715	RP4-753F5.1	1:117451771-117452153	0.057976	1.24557	-4.28879	0.000109596	0.0397355
ENSG00000260244	RP11-588K22.2	4:156655600-156658214	0.144352	0.638503	-2.1617	0.000113566	0.0406538
ENSG00000255234	RP11-727A23.10	11:82997171-83134559	0	0.238134	-7.09335	0.000120499	0.0410568
ENSG00000259954	IL21R-AS1	16:27458990-27464714	0	0.140968	-7.09335	0.000120499	0.0410568
ENSG00000266998	RP11-936I5.1	17:75369900-75373318	0.110407	0	7.10273	0.000120499	0.0410568
ENSG00000273156	RP11-127B20.2	4:83266029-83266693	0	0.554333	-7.09335	0.000120499	0.0410568
ENSG00000140044	JDP2	14:75894419-75940814	2.52353	7.82072	-1.65608	0.000142317	0.0479133

## Sheet: HUVEC. DEGs
Supplementary Table S2. Differential expressed genes and Gene ontology terms in HEK293T, HUVEC, and LO2 cells
gene_id	gene_name	gene_locus	HUVEC_CC_FPKM	HUVEC_NC_FPKM	log2FoldChange	pvalue	padj
ENSG00000202198	RN7SK	6:52860418-52860748	426.926	6.54731	5.94064	1.57394e-30	3.75244e-26
ENSG00000264462	MIR3648	21:9825832-9826011	107.014	2.47878	5.33943	5.03758e-23	6.00505e-19
ENSG00000111335	OAS2	12:113416200-113449528	0.175588	4.77898	-4.84097	7.93584e-19	6.30661e-15
ENSG00000263934	SNORD3A	17:19091329-19092027	14.6734	0.371121	5.19982	6.83602e-18	3.44706e-14
ENSG00000211896	IGHG1	14:106202680-106209408	0	1.84405	-10.1822	7.22926e-18	3.44706e-14
ENSG00000196644	GPR89C	1:145883868-145924373	0.0748234	2.94444	-5.35257	1.18356e-17	4.70286e-14
ENSG00000211895	IGHA1	14:106173457-106175002	0	1.83755	-9.65919	7.75341e-15	2.6407e-11
ENSG00000229859	PGA3	11:60970779-60980570	0	1.85104	-9.59787	1.62982e-14	4.85706e-11
ENSG00000169605	GKN1	2:69201705-69208106	0	2.52647	-9.44955	9.44718e-14	2.50256e-10
ENSG00000173237	C11orf86	11:66742748-66744475	0.0860437	2.23743	-4.7493	3.26929e-13	7.79432e-10
ENSG00000205595	AREGB	4:75480629-75490486	0.102032	2.61073	-4.72605	4.34345e-13	9.41384e-10
ENSG00000103313	MEFV	16:3292028-3306627	0.136725	1.95306	-3.9093	1.65275e-12	3.2836e-09
ENSG00000170500	LONRF2	2:100889753-100939195	0.00753015	0.268912	-5.1829	2.07999e-12	3.81454e-09
ENSG00000200488	RN7SKP203	2:76672205-76672536	4.61448	0	9.16236	2.40226e-12	4.09088e-09
ENSG00000012124	CD22	19:35810164-35838258	0.212043	3.06937	-3.92551	6.30636e-12	1.00233e-08
ENSG00000150165	ANXA8L1	10:47157983-47174093	0.0795332	1.58557	-4.37225	7.05944e-12	1.0519e-08
ENSG00000132530	XAF1	17:6658766-6678966	0.0919297	2.12276	-4.5781	1.28665e-11	1.74219e-08
ENSG00000137834	SMAD6	15:66994566-67074338	0.403252	4.13652	-3.4374	1.31536e-11	1.74219e-08
ENSG00000142619	PADI3	1:17575593-17610728	0.0384323	0.712886	-4.26834	2.37925e-11	2.96192e-08
ENSG00000264063	MIR3687	21:9826203-9826263	45.2068	2.08984	4.32353	2.48473e-11	2.96192e-08
ENSG00000089127	OAS1	12:113344582-113369990	0.526765	5.19499	-3.38021	3.82029e-11	4.33712e-08
ENSG00000162599	NFIA	1:61330931-61928465	0.0865949	1.20094	-3.85895	1.14476e-10	1.24056e-07
ENSG00000173227	SYT12	11:66774249-66818334	1.09495	7.89573	-2.93347	1.64e-10	1.69997e-07
ENSG00000168242	HIST1H2BI	6:26273144-26273622	2.3881	0	8.74175	2.24222e-10	2.22736e-07
ENSG00000087086	FTL	19:49468558-49470135	450.366	2860.53	-2.75175	3.26083e-10	3.10966e-07
ENSG00000146674	IGFBP3	7:45951949-45961473	1.87261	13.2171	-2.90225	3.41041e-10	3.12722e-07
ENSG00000137959	IFI44L	1:79085607-79111830	0	0.610608	-8.69065	5.21239e-10	4.60254e-07
ENSG00000214967	NPIPA7	16:16472912-16487811	2.51683	0.140242	4.05436	6.14749e-10	5.23437e-07
ENSG00000197705	KLHL14	18:30252634-30353025	0.484256	3.50753	-2.93827	8.00504e-10	6.58097e-07
ENSG00000125740	FOSB	19:45971253-45978437	4.41597	0.581216	2.83889	1.30486e-09	1.03698e-06
ENSG00000230615	RP5-1198O20.4	1:44501798-44570647	0.889258	6.82832	-3.02063	1.47319e-09	1.13298e-06
ENSG00000185745	IFIT1	10:91152303-91163745	4.59493	27.1226	-2.64572	1.89267e-09	1.4101e-06
ENSG00000166033	HTRA1	10:124221041-124274424	0.367609	2.81675	-3.01691	2.25042e-09	1.5824e-06
ENSG00000272068	RP11-284F21.9	1:156607575-156610796	0.088757	0.870441	-3.36631	2.25669e-09	1.5824e-06
ENSG00000139187	KLRG1	12:9102640-9163356	0.0528507	1.64916	-4.95955	2.44185e-09	1.66332e-06
ENSG00000171346	KRT15	17:39669995-39678781	0.328501	2.43322	-2.96855	3.08794e-09	2.02773e-06
ENSG00000166035	LIPC	15:58702768-58861151	0.208187	1.87246	-3.24371	3.14693e-09	2.02773e-06
ENSG00000103257	SLC7A5	16:87863629-87903094	48.1545	268.853	-2.5657	3.57015e-09	2.23989e-06
ENSG00000182909	LENG9	19:54972981-54974894	0	0.466228	-8.46884	4.20377e-09	2.5698e-06
ENSG00000234648	AL162151.3	14:99439651-99439808	155.14	23.6672	2.62715	4.51042e-09	2.685e-06
ENSG00000100557	C14orf105	14:57936019-57960585	0.247022	2.37172	-3.33482	4.61747e-09	2.685e-06
ENSG00000096088	PGC	6:41704449-41721847	0.0240033	1.24834	-5.61095	5.3911e-09	3.06022e-06
ENSG00000124882	EREG	4:75230860-75254468	15.4072	83.5957	-2.52437	6.39172e-09	3.54384e-06
ENSG00000204775	KM-PA-2	8:145317003-145331153	6.55649	0.971153	2.6689	6.9166e-09	3.7477e-06
ENSG00000137491	SLCO2B1	11:74811608-74917594	0.265754	2.09828	-3.05815	7.89433e-09	4.18242e-06
ENSG00000090382	LYZ	12:69742121-69748014	0	0.878535	-8.32488	1.50714e-08	7.5113e-06
ENSG00000196374	HIST1H2BM	6:27782822-27783267	1.9236	0	8.32784	1.50714e-08	7.5113e-06
ENSG00000125735	TNFSF14	19:6663148-6670599	0.155163	1.27214	-3.11024	1.51228e-08	7.5113e-06
ENSG00000163273	NPPC	2:232786530-232791113	1.71101	0.0821392	4.24283	1.67587e-08	8.15397e-06
ENSG00000141759	TXNL4A	18:77732867-77793949	43.2847	222.169	-2.44428	1.71196e-08	8.16295e-06
ENSG00000242147	RP13-463N16.6	10:5636954-5638081	0.17584	2.1643	-3.67743	1.96633e-08	9.19201e-06
ENSG00000232060	RP11-255N24.4	9:30558878-30559479	1.39119	0	8.29318	2.09586e-08	9.60913e-06
ENSG00000173267	SNCG	10:88718375-88723017	0.144871	2.07946	-3.89315	2.95296e-08	1.31699e-05
ENSG00000183054	RGPD6	2:111271389-111334762	1.75505	0.223115	2.88428	3.02733e-08	1.31699e-05
ENSG00000135828	RNASEL	1:182542769-182558391	0.0640802	0.548599	-3.16957	3.03824e-08	1.31699e-05
ENSG00000115590	IL1R2	2:102608306-102645006	0.452492	3.27217	-2.93112	4.05415e-08	1.72598e-05
ENSG00000149948	HMGA2	12:66217911-66360075	36.1468	175.672	-2.36555	4.21404e-08	1.76258e-05
ENSG00000110446	SLC15A3	11:60704556-60720002	0.120158	1.20294	-3.38698	4.93737e-08	2.02285e-05
ENSG00000151726	ACSL1	4:185676749-185747972	3.89758	19.1212	-2.37886	5.006e-08	2.02285e-05
ENSG00000231890	AC093391.2	2:136742746-136779888	0.195338	2.06081	-3.45945	6.38192e-08	2.53586e-05
ENSG00000108298	RPL19	17:37356536-37360980	301.509	1425.7	-2.32602	6.5905e-08	2.5758e-05
ENSG00000113578	FGF1	5:141971743-142077617	0.283952	2.14128	-2.9891	7.83382e-08	3.01235e-05
ENSG00000183486	MX2	21:42733870-42781317	0	0.454046	-8.16494	8.20482e-08	3.05642e-05
ENSG00000235254	TMEM185AP1	X:148850558-148853029	1.34682	0	8.10619	8.20482e-08	3.05642e-05
ENSG00000143761	ARF1	1:228270361-228286912	117.038	543.906	-2.301	8.96336e-08	3.28762e-05
ENSG00000135919	SERPINE2	2:224839829-224904036	21.5622	100.139	-2.29999	9.50798e-08	3.43454e-05
ENSG00000229867	STEAP3-AS1	2:120001998-120006647	0.279297	0.00660245	5.16025	9.79951e-08	3.48702e-05
ENSG00000164841	TMEM74	8:109619079-109799844	1.7045	0.198567	3.00632	1.01208e-07	3.5484e-05
ENSG00000259976	RP11-553L6.5	3:114033348-114035026	0.413645	2.4676	-2.65661	1.04049e-07	3.59511e-05
ENSG00000128965	CHAC1	15:41245160-41248710	14.5659	2.66401	2.36543	1.17618e-07	4.00592e-05
ENSG00000115414	FN1	2:216225163-216300895	4.2757	19.6725	-2.28643	1.26942e-07	4.26257e-05
ENSG00000205572	SERF1B	5:69321074-69338940	35.2699	6.72731	2.3052	1.48584e-07	4.91999e-05
ENSG00000205208	C4orf46	4:159587831-159593407	15.2376	2.95425	2.28175	1.72913e-07	5.64713e-05
ENSG00000125968	ID1	20:30193086-30194318	135.429	603.383	-2.24016	1.8102e-07	5.8023e-05
ENSG00000153902	LGI4	19:35615417-35633355	0.012261	0.484618	-5.2161	1.82531e-07	5.8023e-05
ENSG00000198542	ITGBL1	13:102104966-102375456	1.28982	6.35796	-2.38438	1.90408e-07	5.97306e-05
ENSG00000180573	HIST1H2AC	6:26124373-26139344	6.16972	27.9936	-2.26606	2.09641e-07	6.49096e-05
ENSG00000154319	FAM167A	8:11278972-11332224	0.467692	2.61639	-2.56435	2.15931e-07	6.6e-05
ENSG00000143552	NUP210L	1:153965161-154127592	0.149996	0	7.98114	2.40483e-07	7.25743e-05
ENSG00000271976	RP11-884K10.7	3:53893021-53895603	0.126531	0.880137	-2.87271	2.52892e-07	7.5365e-05
ENSG00000123700	KCNJ2	17:68164814-68176189	0.115438	0.750448	-2.77722	2.60171e-07	7.6577e-05
ENSG00000137752	CASP1	11:104896170-104972158	0.261882	1.94866	-2.9675	2.67802e-07	7.69238e-05
ENSG00000260075	NSFP1	17:44450221-44564507	1.40252	0.158881	3.04372	2.67802e-07	7.69238e-05
ENSG00000209042	SNORD12C	20:47895477-47895565	19.7382	1.90981	3.26576	2.76157e-07	7.75297e-05
ENSG00000205364	MT1M	16:56666145-56667898	27.1588	119.598	-2.22313	2.76416e-07	7.75297e-05
ENSG00000126709	IFI6	1:27992572-27998729	44.9389	194.446	-2.19789	3.10725e-07	8.53038e-05
ENSG00000240399	RP1-228P16.1	12:48448596-48449374	2.46198	0.200063	3.50571	3.11289e-07	8.53038e-05
ENSG00000123095	BHLHE41	12:26272959-26278060	0.582865	3.08642	-2.48581	3.44455e-07	9.14748e-05
ENSG00000153822	KCNJ16	17:68049570-68131749	0.00818053	0.30632	-5.13835	3.45318e-07	9.14748e-05
ENSG00000218227	RP11-889L3.1	5:177482605-177483195	0.0345631	1.29421	-5.13835	3.45318e-07	9.14748e-05
ENSG00000168490	PHYHIP	8:22077222-22089854	0.0236832	0.51731	-4.4462	3.56323e-07	9.33526e-05
ENSG00000254595	CTD-2010I16.1	11:6509416-6510607	2.79901	0.309718	3.0762	3.7358e-07	9.68099e-05
ENSG00000102934	PLLP	16:57290004-57318599	0.489125	3.05254	-2.71876	3.97618e-07	0.000101931
ENSG00000266278	RP11-41O4.2	18:68047376-68051827	0.131686	0.862114	-2.78594	4.72881e-07	0.000119936
ENSG00000147400	CETN2	X:151995517-151999321	15.7351	66.6293	-2.16666	4.90987e-07	0.000123217
ENSG00000085552	IGSF9	1:159896829-159915386	0.160759	0	7.89131	5.05952e-07	0.00012565
ENSG00000171951	SCG2	2:224461658-224467221	0.181792	1.358	-2.97084	5.38137e-07	0.000132265
ENSG00000254166	CASC19	8:128197880-128215467	4.00743	18.8731	-2.31812	5.89565e-07	0.000143427
ENSG00000163762	TM4SF18	3:149036285-149052201	0.107348	0.957058	-3.21704	6.12512e-07	0.000147504
ENSG00000136002	ARHGEF4	2:131594489-131804836	0.215127	1.29995	-2.67226	6.27911e-07	0.0001497
ENSG00000159712	ANKRD18CP	9:99918852-99983517	0.260476	0.00712976	4.94942	6.64018e-07	0.000156741
ENSG00000227934	RP11-423F24.3	1:231157357-231157929	3.52923	0.444957	2.89066	7.37291e-07	0.000171329
ENSG00000184357	HIST1H1B	6:27834570-27835359	0.775701	0	7.84421	7.40189e-07	0.000171329
ENSG00000137628	DDX60	4:169137444-169239958	2.55673	11.0032	-2.18942	7.69488e-07	0.000176398
ENSG00000095303	PTGS1	9:125132824-125157982	0.19342	1.12837	-2.62221	7.8154e-07	0.000177454
ENSG00000124657	OR2B6	6:27925019-27925960	0.0216845	0.766865	-5.05616	9.26662e-07	0.00020842
ENSG00000134762	DSC3	18:28569974-28622781	0.152963	0.774014	-2.41967	1.00908e-06	0.000224836
ENSG00000066248	NGEF	2:233743396-233877982	0.169752	1.31443	-3.01927	1.03408e-06	0.000228274
ENSG00000119917	IFIT3	10:91087651-91100728	5.80794	23.5378	-2.10332	1.05786e-06	0.00023138
ENSG00000188163	FAM166A	9:140138036-140142222	1.70069	0.211505	2.90926	1.07875e-06	0.000231697
ENSG00000228653	HNRNPCP7	7:63961203-63962107	2.07653	0.258247	2.90926	1.07875e-06	0.000231697
ENSG00000108691	CCL2	17:32582304-32584222	0.0495796	0.979823	-4.30224	1.16337e-06	0.000247641
ENSG00000124772	CPNE5	6:36708552-36807778	0.00859351	0.294969	-5.01325	1.29886e-06	0.000271633
ENSG00000168079	SCARA5	8:27727399-27850244	0.00888507	0.304976	-5.01325	1.29886e-06	0.000271633
ENSG00000107859	PITX3	10:103989943-104001231	1.06175	0.0988984	3.31422	1.35849e-06	0.000281632
ENSG00000272273	XXbac-BPG252P9.10	6:30710706-30711369	1.08529	0	7.74512	1.61305e-06	0.000331524
ENSG00000113140	SPARC	5:151040657-151066726	0.121588	1.18037	-3.33568	1.8279e-06	0.00037247
ENSG00000185483	ROR1	1:64239693-64647181	1.98311	7.86455	-2.07173	2.03785e-06	0.000411731
ENSG00000095383	TBC1D2	9:100961311-101017915	16.9473	64.5985	-2.01501	2.36199e-06	0.00046592
ENSG00000166510	CCDC68	18:52568740-52626739	3.14258	12.3675	-2.06064	2.39067e-06	0.00046592
ENSG00000136383	ALPK3	15:85359911-85416713	0	0.0931545	-7.72314	2.40377e-06	0.00046592
ENSG00000182333	LIPF	10:90424198-90438571	0	0.450906	-7.72314	2.40377e-06	0.00046592
ENSG00000196196	HRCT1	9:35906189-35907138	0	0.559123	-7.72314	2.40377e-06	0.00046592
ENSG00000272373	ZNF33B	10:43069633-43134016	0.433383	2.61451	-2.66689	2.59582e-06	0.000498674
ENSG00000111348	ARHGDIB	12:15094951-15114662	1.64602	7.21321	-2.21388	2.61458e-06	0.000498674
ENSG00000184489	PTP4A3	8:142402093-142441620	0.27087	1.57444	-2.61453	2.73531e-06	0.000517561
ENSG00000006534	ALDH3B1	11:67776048-67796744	0.323612	1.55041	-2.34036	3.10903e-06	0.00058364
ENSG00000198342	ZNF442	19:12460185-12476719	0.745606	0.0731635	3.23424	3.21674e-06	0.000599142
ENSG00000157570	TSPAN18	11:44748015-44953972	0.846369	3.70759	-2.21292	3.31576e-06	0.000612798
ENSG00000183778	B3GALT5	21:40928369-41045064	0.127402	0.628222	-2.38088	3.38162e-06	0.000620162
ENSG00000110876	SELPLG	12:109015686-109027735	0	0.235747	-7.66453	3.60565e-06	0.00065123
ENSG00000171872	KLF17	1:44584522-44600812	0	0.266555	-7.66453	3.60565e-06	0.00065123
ENSG00000019582	CD74	5:149781200-149792492	0.0225461	0.703532	-4.87626	3.67596e-06	0.000658937
ENSG00000130477	UNC13A	19:17712137-17799401	0.0756688	0.409271	-2.51215	3.71006e-06	0.000660086
ENSG00000005001	PRSS22	16:2902728-2908171	55.874	13.3332	1.98226	4.16372e-06	0.000735313
ENSG00000144481	TRPM8	2:234826043-234928166	0.264939	1.4192	-2.49823	4.21147e-06	0.000736602
ENSG00000138663	COPS4	4:83955600-83996971	6.82192	25.646	-1.99472	4.23281e-06	0.000736602
ENSG00000084636	COL16A1	1:32117848-32169920	0.783216	3.32431	-2.16785	4.27754e-06	0.000738992
ENSG00000138347	MYPN	10:69865912-69971774	0.0310303	0.239763	-3.01102	4.52551e-06	0.000776206
ENSG00000172086	KRCC1	2:88326724-88355248	0.233049	1.23626	-2.48417	4.78323e-06	0.00081455
ENSG00000035862	TIMP2	17:76849059-76921469	15.3185	55.6392	-1.94541	4.86578e-06	0.000822731
ENSG00000106003	LFNG	7:2552163-2568811	4.34733	16.0789	-1.97125	5.15218e-06	0.000864753
ENSG00000107731	UNC5B	10:72972327-73062621	0.00307355	0.0927105	-4.82755	5.24925e-06	0.000864753
ENSG00000064763	FAR2	12:29302036-29493913	0.172962	1.1334	-2.7807	5.25939e-06	0.000864753
ENSG00000124693	HIST1H3B	6:26031817-26032288	2.20713	0.225071	3.17888	5.25939e-06	0.000864753
ENSG00000199032	MIR425	3:49057581-49057667	5.86976	0	7.58243	5.44527e-06	0.000889182
ENSG00000179862	CITED4	1:41326729-41328018	33.0787	118.998	-1.93154	5.67555e-06	0.000920482
ENSG00000161570	CCL5	17:34198495-34207797	0.570992	2.6247	-2.28042	6.03812e-06	0.000972668
ENSG00000188177	ZC3H6	2:113033171-113097640	0.0739177	0.344655	-2.30062	6.21141e-06	0.000989935
ENSG00000123689	G0S2	1:209848765-209849733	1.62754	6.57518	-2.09688	6.22835e-06	0.000989935
ENSG00000205426	KRT81	12:52679697-52685318	0.0529466	0.50666	-3.30943	6.74687e-06	0.00106525
ENSG00000059377	TBXAS1	7:139476850-139720125	0.090853	0.787497	-3.17255	7.19999e-06	0.00112931
ENSG00000137965	IFI44	1:79115481-79129763	1.80426	7.10457	-2.06027	7.3681e-06	0.00114812
ENSG00000141665	FBXO15	18:71740588-71815100	0.0175337	0.51065	-4.77713	7.53307e-06	0.00115945
ENSG00000177374	HIC1	17:1957448-1962981	13.4722	3.27592	1.95485	7.53806e-06	0.00115945
ENSG00000184825	HIST1H2AH	6:27114861-27115317	2.01139	0.185967	3.31238	7.9832e-06	0.00121228
ENSG00000239332	LINC01119	2:47043836-47086146	0.0713599	0.760798	-3.45661	7.9832e-06	0.00121228
ENSG00000132465	IGJ	4:71521258-71547534	0	0.71472	-7.53965	8.28134e-06	0.00123397
ENSG00000157303	SUSD3	9:95820989-95847420	0	0.531771	-7.53965	8.28134e-06	0.00123397
ENSG00000230965	SNX18P13	21:15278281-15278809	0.926735	0	7.52385	8.28134e-06	0.00123397
ENSG00000183172	SMDT1	22:42475695-42480288	6.7036	24.2048	-1.93646	8.54675e-06	0.00126561
ENSG00000124225	PMEPA1	20:56223448-56286592	8.01906	28.1616	-1.89674	8.63378e-06	0.0012706
ENSG00000132274	TRIM22	11:5710919-5758319	0.264596	1.44947	-2.52792	8.85433e-06	0.00129507
ENSG00000125864	BFSP1	20:17474550-17549865	0.100749	0.69425	-2.84912	9.35096e-06	0.00135937
ENSG00000031544	NR2E3	15:72084977-72110600	0.181471	0.967367	-2.48929	1.00955e-05	0.00145871
ENSG00000232478	CT45A1	X:134847185-134857354	1.62621	0.247534	2.61925	1.06247e-05	0.00152469
ENSG00000101935	AMMECR1	X:109437414-109683461	1.3697	4.95756	-1.9396	1.068e-05	0.00152469
ENSG00000225877	AC004603.4	19:43326015-43331030	0.0109059	0.306279	-4.72489	1.08654e-05	0.0015328
ENSG00000266372	AC092849.1	7:100081381-100081466	6.8881	0.247054	4.56102	1.08654e-05	0.0015328
ENSG00000128917	DLL4	15:41221538-41231237	0.52662	0.0632028	2.94939	1.15422e-05	0.0016172
ENSG00000039139	DNAH5	5:13690440-13944652	0.13652	0.59906	-2.21361	1.15994e-05	0.0016172
ENSG00000165949	IFI27	14:94571182-94583033	2.27964	8.70459	-2.01574	1.24594e-05	0.001727
ENSG00000211899	IGHM	14:106320349-106322323	0	0.305394	-7.4729	1.26863e-05	0.00173824
ENSG00000217442	SYCE3	22:50989541-51001334	0	1.12957	-7.4729	1.26863e-05	0.00173824
ENSG00000205809	KLRC2	12:10579453-10594899	1.12948	4.54929	-2.09155	1.28275e-05	0.00174755
ENSG00000145934	TENM2	5:166711804-167691162	0.197198	0.820451	-2.13786	1.36848e-05	0.00185375
ENSG00000152402	GUCY1A2	11:106544738-106889250	0.0534512	0.266278	-2.39325	1.40467e-05	0.00189202
ENSG00000153140	CETN3	5:89688078-89705603	6.82827	23.641	-1.87595	1.42598e-05	0.00190993
ENSG00000270022	RNU12	22:43011250-43011913	2.35887	0.261016	3.06136	1.44331e-05	0.00192078
ENSG00000205609	EIF3CL	16:28390900-28415200	7.46593	1.91206	1.8801	1.45019e-05	0.00192078
ENSG00000188152	NUTM2G	9:99690592-99702535	1.18725	0.245398	2.18548	1.52708e-05	0.00201144
ENSG00000175305	CCNE2	8:95891998-95908906	16.7791	4.32683	1.87018	1.66393e-05	0.00217965
ENSG00000270049	RP11-297D21.4	16:67515217-67521153	0.29604	1.84754	-2.70869	1.78285e-05	0.00232268
ENSG00000226608	FTLP3	20:4004552-4005091	0.206331	2.03882	-3.34732	1.82365e-05	0.00236292
ENSG00000185621	LMLN	3:197687071-197770591	4.50547	15.2331	-1.8418	1.83712e-05	0.0023675
ENSG00000110987	BCL7A	12:122457328-122499948	9.53081	2.50464	1.84303	1.85794e-05	0.00238146
ENSG00000168092	PAFAH1B2	11:117014983-117047610	32.9394	109.256	-1.81442	1.86892e-05	0.00238272
ENSG00000120708	TGFBI	5:135364584-135399507	17.8884	59.3442	-1.81463	1.93851e-05	0.00244405
ENSG00000162654	GBP4	1:89646831-89664615	0	0.173372	-7.40292	1.95811e-05	0.00244405
ENSG00000206652	RNU1-1	1:16840617-16840780	2.74018	0	7.39903	1.95811e-05	0.00244405
ENSG00000265136	RP13-638C3.6	17:80534492-80535267	0.985503	0	7.39903	1.95811e-05	0.00244405
ENSG00000074621	SLC24A1	15:65903704-65953333	0.488036	1.81715	-1.97922	1.96828e-05	0.00244405
ENSG00000261083	RP11-93I21.3	4:125421097-125479589	0.0230681	0.35991	-3.9624	2.05601e-05	0.00253976
ENSG00000117318	ID3	1:23884409-23886285	24.4811	80.7466	-1.80625	2.14775e-05	0.0026394
ENSG00000172458	IL17D	13:21276266-21297237	1.21529	0.190476	2.57606	2.18084e-05	0.00265272
ENSG00000271590	RP11-181E10.3	2:111968572-111970053	0.179182	0.960545	-2.49515	2.18084e-05	0.00265272
ENSG00000221970	OR2A1	7:144015218-144016150	0.591129	0.0227724	4.4584	2.29623e-05	0.00275549
ENSG00000267251	AC139100.3	18:77941563-77960875	0.271019	0.0104406	4.4584	2.29623e-05	0.00275549
ENSG00000132688	NES	1:156638555-156647189	0.327093	1.17358	-1.92622	2.30095e-05	0.00275549
ENSG00000128284	APOL3	22:36536372-36562225	0.0443739	0.52309	-3.58724	2.31155e-05	0.00275549
ENSG00000184831	APOO	X:23851470-23926057	4.36276	14.9514	-1.86082	2.35105e-05	0.00278391
ENSG00000102466	FGF14	13:102372134-103054124	0.0705588	0.550432	-3.02093	2.37703e-05	0.00278391
ENSG00000168477	TNXB	6:32008931-32083111	0.029549	0.197582	-2.80295	2.37703e-05	0.00278391
ENSG00000180979	LRRC57	15:42834720-42841000	18.3534	4.90013	1.82019	2.38211e-05	0.00278391
ENSG00000156463	SH3RF2	5:145316142-145461354	0.167041	0.868731	-2.45235	2.44221e-05	0.00282989
ENSG00000224321	RP11-169K16.6	1:16119291-16119780	6.66997	22.9377	-1.86576	2.44519e-05	0.00282989
ENSG00000224882	IKBKGP1	X:153868251-153876549	0.57005	2.37172	-2.13656	2.52989e-05	0.00291377
ENSG00000256943	RP13-895J2.2	12:132851977-132854915	0.67323	2.66437	-2.06576	2.60227e-05	0.00298273
ENSG00000120738	EGR1	5:137801179-137805004	7.14742	1.91613	1.81415	2.85697e-05	0.003259
ENSG00000221491	SNORA34	12:49048165-49048301	4.62212	0.31017	3.73557	2.88486e-05	0.00327515
ENSG00000058335	RASGRF1	15:79252289-79383115	0	0.150742	-7.32937	3.04594e-05	0.00339338
ENSG00000092051	JPH4	14:24037244-24048009	0	0.131967	-7.32937	3.04594e-05	0.00339338
ENSG00000144218	AFF3	2:100162323-100759201	0	0.168203	-7.32937	3.04594e-05	0.00339338
ENSG00000163694	RBM47	4:40425272-40632892	0	0.1875	-7.32937	3.04594e-05	0.00339338
ENSG00000140836	ZFHX3	16:72816784-73093597	2.30702	7.44606	-1.77493	3.07091e-05	0.00340528
ENSG00000182378	PLCXD1	X:192989-220023	11.5484	3.09192	1.81594	3.14369e-05	0.00346984
ENSG00000225913	RP11-57C13.6	10:89367742-89419036	0.165065	1.54521	-3.26957	3.20597e-05	0.00352228
ENSG00000221890	NPTXR	22:39214457-39239987	1.10539	3.61825	-1.79495	3.35825e-05	0.00367267
ENSG00000088002	SULT2B1	19:49055332-49102682	0.217662	1.11458	-2.42918	3.71033e-05	0.00403918
ENSG00000162645	GBP2	1:89571815-89616139	0.241166	0.969939	-2.0877	3.83945e-05	0.00414192
ENSG00000244649	CTD-2377D24.6	17:46782360-46784708	0.511949	2.05899	-2.0877	3.83945e-05	0.00414192
ENSG00000150636	CCDC102B	18:66382446-66722426	0.166749	0.936588	-2.55876	3.90937e-05	0.00419834
ENSG00000260604	RP1-140K8.5	6:3905144-3912213	0.499835	1.64985	-1.80667	3.95798e-05	0.00423149
ENSG00000268225	CTD-2331H12.5	19:53365060-53366119	1.09842	3.98876	-1.9427	4.01221e-05	0.00427031
ENSG00000125492	BARHL1	9:135457572-135465653	0.346412	0.0240211	3.68846	4.06483e-05	0.0043071
ENSG00000272468	RP1-86C11.7	6:27090436-27091000	0.180768	1.46658	-3.07194	4.10672e-05	0.00433223
ENSG00000110076	NRXN2	11:64373646-64490660	0.268669	0.0246577	3.31057	4.29727e-05	0.004482
ENSG00000229780	UBE2Q1-AS1	1:154526085-154527493	1.60766	0.147546	3.31057	4.29727e-05	0.004482
ENSG00000248019	FAM13A-AS1	4:89630940-89651254	0.7862	0.165052	2.16129	4.30509e-05	0.004482
ENSG00000073331	ALPK1	4:113206665-113363776	0.761119	2.66386	-1.8901	4.32429e-05	0.00448241
ENSG00000146038	DCDC2	6:24171984-24358280	0.751088	2.54814	-1.84576	4.50307e-05	0.00464752
ENSG00000116774	OLFML3	1:114522063-114524876	0.220235	0	7.26238	4.77659e-05	0.00478482
ENSG00000134594	RAB33A	X:129305623-129318844	0	0.304007	-7.25186	4.77659e-05	0.00478482
ENSG00000157554	ERG	21:39751949-40033704	0	0.124777	-7.25186	4.77659e-05	0.00478482
ENSG00000198125	MB	22:36002811-36033998	0	0.484715	-7.25186	4.77659e-05	0.00478482
ENSG00000246731	CTD-2514K5.2	17:72206119-72209481	0	0.31659	-7.25186	4.77659e-05	0.00478482
ENSG00000254539	RP4-791M13.3	1:144833168-144835867	0	0.440092	-7.25186	4.77659e-05	0.00478482
ENSG00000269300	CTD-2529P6.3	19:8932177-8934786	0.760774	0	7.26238	4.77659e-05	0.00478482
ENSG00000269486	CTC-360G5.9	19:39425976-39429272	0.0619557	0.341545	-2.53185	4.81313e-05	0.00480125
ENSG00000243710	WDR65	1:43637820-43720029	0.0123874	0.296345	-4.49466	4.95961e-05	0.0049092
ENSG00000204264	PSMB8	6:32808494-32812480	14.7713	46.1506	-1.72803	4.96277e-05	0.0049092
ENSG00000123610	TNFAIP6	2:152214106-152236560	0.127402	0.92761	-2.92166	4.98313e-05	0.0049092
ENSG00000091136	LAMB1	7:107564244-107643700	7.09733	22.1988	-1.72954	5.23487e-05	0.00513599
ENSG00000131389	SLC6A6	3:14444076-14530857	13.2494	40.7424	-1.70517	5.58991e-05	0.00546185
ENSG00000135114	OASL	12:121458095-121477045	1.17574	4.0077	-1.8522	5.67495e-05	0.0055223
ENSG00000269662	RP11-255H23.3	19:23981726-23982279	1.40111	0.153406	3.06923	5.69854e-05	0.00552272
ENSG00000227268	KLLN	10:89618918-89623194	0.00955192	0.134127	-3.81103	5.75184e-05	0.0055518
ENSG00000224888	RP5-1142A6.2	16:88797588-88807826	1.73257	0.448775	1.86226	5.96982e-05	0.00573897
ENSG00000111863	ADTRP	6:11712287-11807279	0.30247	1.42623	-2.31195	6.14753e-05	0.00588607
ENSG00000196154	S100A4	1:153516089-153522612	1.47871	5.47263	-1.96927	6.17652e-05	0.00589018
ENSG00000227558	PGM5P2	9:69080240-69147854	1.42085	0.278189	2.25952	6.2417e-05	0.00592862
ENSG00000186451	SPATA12	3:57094469-57109460	0.0592571	0.361009	-2.66902	6.40322e-05	0.0060579
ENSG00000164761	TNFRSF11B	8:119935796-119964439	0.153375	0.797657	-2.44937	6.54276e-05	0.00616545
ENSG00000196533	C1orf186	1:206238872-206288647	1.48709	5.02702	-1.83997	7.09255e-05	0.00665722
ENSG00000102048	ASB9	X:15253410-15288589	0.0177316	0.405753	-4.43087	7.35111e-05	0.00678188
ENSG00000197646	PDCD1LG2	9:5510545-5571282	0.00905442	0.207193	-4.43087	7.35111e-05	0.00678188
ENSG00000254593	OR7E126P	11:71614240-71615127	0.552075	0.0239264	4.28935	7.35111e-05	0.00678188
ENSG00000270021	CTC-203F4.2	5:134734970-134736986	0.0101273	0.231744	-4.43087	7.35111e-05	0.00678188
ENSG00000185885	IFITM1	11:313506-315272	0.260629	1.49099	-2.58129	7.36758e-05	0.00678188
ENSG00000101333	PLCB4	20:9049410-9461889	2.10528	6.44857	-1.6993	7.54914e-05	0.00684856
ENSG00000188488	SERPINA5	14:95027779-95059457	0	0.301246	-7.16996	7.55368e-05	0.00684856
ENSG00000211890	IGHA2	14:106053226-106054732	0	0.337249	-7.16996	7.55368e-05	0.00684856
ENSG00000073712	FERMT2	14:53323986-53419153	14.4212	43.3958	-1.67392	7.55493e-05	0.00684856
ENSG00000142279	WTIP	19:34971874-34997258	16.0169	4.72841	1.67539	7.94363e-05	0.00717364
ENSG00000049239	H6PD	1:9294834-9331396	0.238992	0.800589	-1.82675	8.0163e-05	0.00721195
ENSG00000268262	CTC-246B18.8	19:39805291-39811498	1.60712	0.290719	2.37066	8.13336e-05	0.00727169
ENSG00000186583	SPATC1	8:145086582-145101933	0.0217886	0.294621	-3.75683	8.1742e-05	0.00727169
ENSG00000224397	RP11-290F20.3	20:48884023-48896332	0.0380742	0.514831	-3.75683	8.1742e-05	0.00727169
ENSG00000143612	C1orf43	1:154179182-154193104	62.4625	186.16	-1.66009	8.2758e-05	0.0073347
ENSG00000227959	RP11-276H7.2	1:16481706-16483824	2.237	0.493562	2.08939	8.70501e-05	0.00768653
ENSG00000107796	ACTA2	10:90694831-90751147	0.381246	1.62794	-2.17117	8.74298e-05	0.00769156
ENSG00000080819	CPOX	3:98239976-98312567	64.1859	19.1586	1.6595	8.87981e-05	0.00778322
ENSG00000169857	AVEN	15:34158428-34331377	4.52475	14.0103	-1.71446	9.21688e-05	0.00804907
ENSG00000228157	AC007952.5	17:18996287-19000150	0.414566	1.70522	-2.11833	9.62655e-05	0.00837615
ENSG00000151702	FLI1	11:128556430-128683162	0.546208	1.7918	-1.79681	9.66336e-05	0.00837761
ENSG00000250072	CTC-529P8.1	5:148442880-148489350	0.089493	0.767952	-3.14447	0.000102431	0.00884807
ENSG00000162591	MEGF6	1:3406484-3528059	1.1837	3.67699	-1.71898	0.000106057	0.00912668
ENSG00000108846	ABCC3	17:48712138-48769613	17.2833	50.7253	-1.63788	0.000106422	0.00912668
ENSG00000171992	SYNPO	5:149980642-150038782	3.8365	11.3009	-1.64307	0.000108371	0.00918153
ENSG00000162511	LAPTM5	1:31205316-31230667	0.0148127	0.323553	-4.36413	0.000109596	0.00918153
ENSG00000213188	YBX1P4	7:151825964-151826771	0.581455	0.0262954	4.22829	0.000109596	0.00918153
ENSG00000239218	RPS20P22	8:38291865-38293182	0.56064	0.025354	4.22829	0.000109596	0.00918153
ENSG00000254473	RP11-522I20.3	9:86322509-86328293	0.0271272	0.592537	-4.36413	0.000109596	0.00918153
ENSG00000272382	CTD-2035E11.4	5:43033818-43034737	0.022203	0.484979	-4.36413	0.000109596	0.00918153
ENSG00000129514	FOXA1	14:38059189-38069245	2.46686	0.625823	1.89108	0.000109758	0.00918153
ENSG00000144452	ABCA12	2:215796266-216003151	0.0110814	0.11142	-3.35862	0.000111734	0.00928173
ENSG00000272403	RP1-93H18.7	6:116765323-116766023	0.0874185	0.878964	-3.35862	0.000111734	0.00928173
ENSG00000092964	DPYSL2	8:26371791-26515694	4.82919	14.3549	-1.65603	0.00011317	0.00936833
ENSG00000267280	RP11-332H18.4	17:59470817-59488916	3.79946	0.860823	2.05146	0.000114657	0.0094586
ENSG00000119922	IFIT2	10:91061712-91069033	2.61116	7.72164	-1.64857	0.000116336	0.00949386
ENSG00000115380	EFEMP1	2:56093102-56151274	0.0376531	0.489555	-3.70051	0.000116677	0.00949386
ENSG00000135298	BAI3	6:69345259-70099403	0.230956	0.0177945	3.53716	0.000116677	0.00949386
ENSG00000137571	SLCO5A1	8:70579282-70747299	0.189267	0.0145825	3.53716	0.000116677	0.00949386
ENSG00000262468	RP11-95P2.1	16:4295826-4303790	0.190419	0.936294	-2.36863	0.000119861	0.00954425
ENSG00000080166	DCT	13:95089558-95131936	0	0.133365	-7.08312	0.000120499	0.00954425
ENSG00000123096	SSPN	12:26274924-26452223	0	0.296897	-7.08312	0.000120499	0.00954425
ENSG00000136834	OR1J1	9:125239220-125240235	0.361892	0	7.11142	0.000120499	0.00954425
ENSG00000140527	WDR93	15:90234028-90286869	0	0.189702	-7.08312	0.000120499	0.00954425
ENSG00000253399	AC078852.2	4:1352267-1353249	0	0.770855	-7.08312	0.000120499	0.00954425
ENSG00000255819	KLRC4-KLRK1	12:10524952-10562745	0	0.294326	-7.08312	0.000120499	0.00954425
ENSG00000264548	RP13-516M14.2	17:80172103-80175228	0	0.143559	-7.08312	0.000120499	0.00954425
ENSG00000111254	AKAP3	12:4724674-4758213	0.0711239	0.517851	-2.91632	0.000121298	0.00957569
ENSG00000176597	B3GNT5	3:182971032-183016292	6.97782	20.554	-1.64295	0.000122498	0.00963856
ENSG00000273281	RP11-339B21.14	9:131068269-131068629	1.86727	6.76833	-1.93828	0.000128664	0.0100904
ENSG00000124635	HIST1H2BJ	6:27093676-27100541	2.76128	8.82395	-1.75913	0.000132434	0.010352
ENSG00000214711	CAPN14	2:31395924-31456724	0.0375148	0.24713	-2.7777	0.000137515	0.0107141
ENSG00000197712	FAM114A1	4:38869298-38947360	14.245	41.0955	-1.61304	0.000138727	0.0107568
ENSG00000260367	RP11-264B17.4	16:28986294-28990145	2.2745	0.363969	2.54137	0.000138966	0.0107568
ENSG00000178342	KCNG2	18:77623668-77660184	1.41737	0.332431	2.00186	0.000148861	0.0114854
ENSG00000259120	SMIM6	17:73642323-73644057	0.179182	0.955169	-2.47969	0.000151266	0.0116334
ENSG00000124875	CXCL6	4:74702214-74714781	3.28482	9.91059	-1.67694	0.000153504	0.0116724
ENSG00000128918	ALDH1A2	15:58245622-58790065	0.209685	0.981455	-2.29884	0.000153941	0.0116724
ENSG00000196275	GTF2IRD2	7:74210483-74267847	0.122194	0.571944	-2.29884	0.000153941	0.0116724
ENSG00000128340	RAC2	22:37621301-37640488	0.0749148	0.72727	-3.30821	0.000154712	0.0116724
ENSG00000237813	AC002066.1	7:115878314-116139519	0.100956	0.980077	-3.30821	0.000154712	0.0116724
ENSG00000266088	RP5-1028K7.2	17:38673278-38683254	0.069716	0.6768	-3.30821	0.000154712	0.0116724
ENSG00000138136	LBX1	10:102986733-102989551	2.39068	0.661765	1.76655	0.000159324	0.0119825
ENSG00000101846	STS	X:7137497-7272851	0.112769	0.394241	-1.88653	0.000159911	0.0119888
ENSG00000100191	SLC5A4	22:32614465-32651328	0.483474	0.0733367	2.61583	0.000162828	0.0120934
ENSG00000167914	GSDMA	17:38119226-38134019	0.135576	0.68942	-2.41395	0.000162828	0.0120934
ENSG00000255874	LINC00346	13:111521578-111522162	0.314258	1.59804	-2.41395	0.000162828	0.0120934
ENSG00000146386	ABRACL	6:139349819-139364439	54.9735	156.005	-1.58935	0.000163819	0.0120949
ENSG00000070031	SCT	11:626431-627143	1.22784	0.058051	4.16453	0.000164371	0.0120949
ENSG00000265496	MIR1539	18:47013709-47018248	1.42212	0.0672363	4.16453	0.000164371	0.0120949
ENSG00000251003	RP11-152P17.2	8:106792474-107072752	5.13881	15.3003	-1.65789	0.000166755	0.0122326
ENSG00000256436	TAS2R31	12:11182986-11184006	0.520173	0.0416194	3.48298	0.000167283	0.0122337
ENSG00000099994	SUSD2	22:24577227-24585078	0.127331	0.483921	-2.00538	0.000169365	0.012332
ENSG00000174446	SNAPC5	15:66782473-66790151	6.43553	18.7108	-1.62395	0.000169661	0.012332
ENSG00000165060	FXN	9:71650175-71715094	2.9436	8.75846	-1.65696	0.000171007	0.012392
ENSG00000023734	STRAP	12:16035325-16056412	74.1768	209.154	-1.58014	0.000171998	0.0124261
ENSG00000187608	ISG15	1:948803-949920	93.2564	262.909	-1.57989	0.000173677	0.0125095
ENSG00000115041	KCNIP3	2:95963052-96051825	0.783738	2.44559	-1.72471	0.000176781	0.0126947
ENSG00000179242	CDH4	20:59827482-60515673	0.0765048	0.313881	-2.11318	0.00017912	0.0128241
ENSG00000106538	RARRES2	7:150035408-150038763	0.207666	0.981824	-2.31217	0.000180546	0.0128874
ENSG00000133401	PDZD2	5:31639517-32111037	0.73102	2.22315	-1.68803	0.000188835	0.013213
ENSG00000163577	EIF5A2	3:170606204-170626482	6.62777	18.8614	-1.59323	0.000190108	0.013213
ENSG00000135625	EGR4	2:73518058-73520833	1.42953	0.385163	1.80451	0.000192284	0.013213
ENSG00000184979	USP18	22:18632666-18660164	3.66512	10.4587	-1.59708	0.000193003	0.013213
ENSG00000149527	PLCH2	1:2357419-2436969	0	0.0760803	-6.99072	0.000193974	0.013213
ENSG00000168306	ACOX2	3:58490863-58523046	0	0.339043	-6.99072	0.000193974	0.013213
ENSG00000169906	S100G	X:16668281-16672793	0	0.70044	-6.99072	0.000193974	0.013213
ENSG00000184574	LPAR5	12:6728001-6745613	0	0.135848	-6.99072	0.000193974	0.013213
ENSG00000226699	RP11-122K13.7	10:135159258-135164230	0	1.73207	-6.99072	0.000193974	0.013213
ENSG00000229953	RP11-284F21.7	1:156616299-156631216	0	0.420449	-6.99072	0.000193974	0.013213
ENSG00000240051	RPL23AP10	14:96922913-96923378	0	0.683906	-6.99072	0.000193974	0.013213
ENSG00000251497	RP11-197N18.7	12:123565931-123569291	0	0.195762	-6.99072	0.000193974	0.013213
ENSG00000253305	PCDHGB6	5:140787770-140892546	0.0755067	0	7.02957	0.000193974	0.013213
ENSG00000258561	RP11-72M17.1	14:66679528-66976112	0	0.494109	-6.99072	0.000193974	0.013213
ENSG00000260763	RP11-445O3.3	5:4436963-4440372	0	0.0965758	-6.99072	0.000193974	0.013213
ENSG00000269423	CTC-273B12.6	19:48969623-48970237	0	0.518212	-6.99072	0.000193974	0.013213
ENSG00000273183	RP11-5C23.2	7:154748139-154748817	1.11309	0.156456	2.71731	0.000211448	0.0143622
ENSG00000182759	MAFA	8:144501352-144512576	1.29873	0.308348	1.98374	0.000214066	0.0143965
ENSG00000133321	RARRES3	11:63304281-63313934	0.288922	1.38239	-2.32798	0.000214401	0.0143965
ENSG00000102796	DHRS12	13:52342129-52378293	1.49226	4.73279	-1.74766	0.00021478	0.0143965
ENSG00000177409	SAMD9L	7:92759368-92777682	0.19782	0.708731	-1.92054	0.000214838	0.0143965
ENSG00000257681	RP11-341G23.4	12:104140093-104162636	0.958538	0.103139	3.08204	0.000214972	0.0143965
ENSG00000117114	LPHN2	1:81771845-82458120	0.234057	0.774618	-1.8082	0.000226813	0.0151469
ENSG00000047597	XK	X:37545012-37591383	0.0235422	0.146923	-2.69995	0.000231229	0.0153987
ENSG00000203401	AC009061.1	16:67466595-67468931	0.218796	0.0182062	3.42668	0.000240916	0.0159531
ENSG00000222894	AL662800.1	6:30584006-30584082	6.63207	0.551862	3.42668	0.000240916	0.0159531
ENSG00000175348	TMEM9B	11:8968841-8986558	11.787	32.6727	-1.55537	0.000241561	0.0159531
ENSG00000189362	TMEM194B	2:191369068-191399448	2.59673	7.42096	-1.59892	0.000244488	0.0160249
ENSG00000198719	DLL1	6:170591294-170599561	0.984656	0.267759	1.791	0.000246073	0.0160249
ENSG00000171840	NINJ2	12:673462-772945	0.0256296	0.506508	-4.22059	0.000248027	0.0160249
ENSG00000212242	RNA5SP219	6:136951381-136951493	0.180768	3.57245	-4.22059	0.000248027	0.0160249
ENSG00000224853	LINC00393	13:73987610-74222390	1.11709	0.0553299	4.09783	0.000248027	0.0160249
ENSG00000234369	TATDN1P1	10:64981915-64982805	0.0229257	0.453072	-4.22059	0.000248027	0.0160249
ENSG00000267682	CTD-3220F14.2	19:37828138-37828645	1.1439	0.0566578	4.09783	0.000248027	0.0160249
ENSG00000268442	HAVCR1P1	19:24345172-24346227	0.0193435	0.382279	-4.22059	0.000248027	0.0160249
ENSG00000124523	SIRT5	6:13574816-13614790	1.21098	3.57676	-1.6459	0.000267715	0.0172502
ENSG00000178685	PARP10	8:145051321-145086940	10.5135	28.9533	-1.54592	0.000273374	0.0175674
ENSG00000197046	SIGLEC15	18:43405477-43424045	0.177753	0.785773	-2.21656	0.000277866	0.0178081
ENSG00000166750	SLFN5	17:33570055-33600674	7.34681	20.0078	-1.52995	0.000279562	0.0178122
ENSG00000197980	LEKR1	3:156543270-156763918	0.0943936	0.648004	-2.83173	0.000280171	0.0178122
ENSG00000224460	RP11-439L18.2	6:143267184-143277835	1.82926	0.264262	2.67792	0.000280171	0.0178122
ENSG00000115267	IFIH1	2:163123589-163175213	5.37714	14.8043	-1.5455	0.000283747	0.0179916
ENSG00000269728	RP11-145M9.4	3:179113877-179115965	2.66946	7.46532	-1.56784	0.00028595	0.0180831
ENSG00000181444	ZNF467	7:149461271-149470568	1.54409	4.42588	-1.60288	0.000299707	0.018819
ENSG00000244055	AC007566.10	7:92086878-92120924	1.10202	0.122813	3.03165	0.000299755	0.018819
ENSG00000165795	NDRG2	14:21484922-21539031	0.780259	0.124858	2.53556	0.000300744	0.018819
ENSG00000272288	RP11-140K17.3	6:34664094-34665247	0.226127	1.37202	-2.65944	0.000300744	0.018819
ENSG00000122674	CCZ1	7:5938356-5965605	4.57164	12.6753	-1.55548	0.000302519	0.0188805
ENSG00000187720	THSD4	15:71389291-72075722	5.70662	15.4417	-1.52069	0.000306681	0.0189292
ENSG00000002079	MYH16	7:98836417-98908753	0.344814	1.24812	-1.93493	0.000310788	0.0189292
ENSG00000152042	NBPF11	1:146032647-146082765	1.70276	0.508863	1.65636	0.000310919	0.0189292
ENSG00000221926	TRIM16	17:15531274-15587625	7.62852	20.9844	-1.54414	0.000311871	0.0189292
ENSG00000125046	SSUH2	3:8661086-8786726	0	0.212164	-6.892	0.000315208	0.0189292
ENSG00000138795	LEF1	4:108968701-109090112	0	0.250593	-6.892	0.000315208	0.0189292
ENSG00000161940	BCL6B	17:6926339-6933609	0.30318	0	6.9428	0.000315208	0.0189292
ENSG00000184564	SLITRK6	13:86366925-86373623	0	0.0688869	-6.892	0.000315208	0.0189292
ENSG00000215946	MIR941-1	20:62551365-62551481	2.79341	0	6.9428	0.000315208	0.0189292
ENSG00000230836	AC104135.4	2:75167385-75169797	0	0.234955	-6.892	0.000315208	0.0189292
ENSG00000231401	AC023481.1	3:8406393-8408078	0.348431	0	6.9428	0.000315208	0.0189292
ENSG00000232065	LINC01063	3:196358369-196359458	0	0.854751	-6.892	0.000315208	0.0189292
ENSG00000237126	AC073254.1	2:233445658-233476681	0	0.378922	-6.892	0.000315208	0.0189292
ENSG00000241890	RPL13P4	15:75680608-75681169	0.581545	0	6.9428	0.000315208	0.0189292
ENSG00000256443	RP11-794G24.1	11:61306988-61309731	0.178497	0	6.9428	0.000315208	0.0189292
ENSG00000246640	RP11-1094H24.4	17:48127713-48133103	0.322571	1.04849	-1.78193	0.000328126	0.0196554
ENSG00000253368	TRNP1	1:27320198-27327389	49.6079	133.098	-1.50845	0.000329276	0.0196749
ENSG00000249242	TMEM150C	4:83404323-83483510	0.235091	0.910184	-2.02967	0.000331776	0.0197747
ENSG00000233381	AK4P3	12:31768702-31769373	2.10052	6.26951	-1.66038	0.000333039	0.0198005
ENSG00000159239	C2orf81	2:74641304-74648718	1.20948	3.58771	-1.65173	0.000335963	0.0199246
ENSG00000262074	SNORD3B-2	17:18966762-18967449	2.62114	0.517065	2.24488	0.00033982	0.0200578
ENSG00000138772	ANXA3	4:79472673-79531597	42.7422	114.435	-1.50538	0.000341804	0.0200578
ENSG00000119865	CNRIP1	2:68511303-68547183	0.0559638	0.422023	-2.95877	0.000342416	0.0200578
ENSG00000172247	C1QTNF4	11:47611216-47616211	0.577238	0.0774719	2.77662	0.000342416	0.0200578
ENSG00000189001	SBSN	19:36014269-36019253	0.0701349	0.528887	-2.95877	0.000342416	0.0200578
ENSG00000137731	FXYD2	11:117671559-117699413	0.0402498	0.460519	-3.51701	0.000348534	0.0201196
ENSG00000145287	PLAC8	4:84011201-84058228	0.0385048	0.440553	-3.51701	0.000348534	0.0201196
ENSG00000180672	AC007362.1	2:206642540-206644433	0.0216615	0.24784	-3.51701	0.000348534	0.0201196
ENSG00000188763	FZD9	7:72848109-72850450	0.209327	0.018144	3.3681	0.000348534	0.0201196
ENSG00000227942	FRMD8P1	X:64770778-64772301	0.321682	0.0278828	3.3681	0.000348534	0.0201196
ENSG00000228889	UBAC2-AS1	13:99848631-99852964	0.0249869	0.285888	-3.51701	0.000348534	0.0201196
ENSG00000162733	DDR2	1:162601163-162757190	1.23471	0.353175	1.71837	0.000352934	0.0203244
ENSG00000112419	PHACTR2	6:143857982-144152322	3.4814	9.47298	-1.52845	0.000358573	0.0205993
ENSG00000229124	VIM-AS1	10:17256238-17271984	0.575909	1.90939	-1.80963	0.000362984	0.0208027
ENSG00000182575	NXPH3	17:47653220-47661189	5.16175	1.66795	1.54466	0.000363979	0.0208097
ENSG00000259001	RPPH1	14:20811207-20811844	1.42903	0.218587	2.59577	0.000372105	0.0211253
ENSG00000269900	RMRP	9:35657748-35658015	2.61094	0.399374	2.59577	0.000372105	0.0211253
ENSG00000224881	AC068279.3	2:87607003-87607890	0.460063	0.0239264	4.02788	0.000376589	0.0211253
ENSG00000251442	LINC01094	4:79567057-79603853	0.0147592	0.27633	-4.14309	0.000376589	0.0211253
ENSG00000255098	RP11-481A20.11	8:11870545-11873043	0.96126	0.0499922	4.02788	0.000376589	0.0211253
ENSG00000260971	RP11-504A18.1	1:56713966-56724243	0.0151197	0.283079	-4.14309	0.000376589	0.0211253
ENSG00000270109	RP11-393M11.2	4:57330324-57330745	0.968094	0.0503476	4.02788	0.000376589	0.0211253
ENSG00000273190	RP11-255C15.4	3:179055910-179056371	0.0442138	0.827793	-4.14309	0.000376589	0.0211253
ENSG00000115718	PROC	2:128176003-128186822	1.19391	3.63519	-1.68861	0.000380291	0.0212829
ENSG00000100342	APOL1	22:36649056-36663576	3.63765	9.97231	-1.53906	0.000383099	0.0213899
ENSG00000141401	IMPA2	18:11981024-12030876	1.82083	5.31167	-1.62774	0.000387711	0.0215967
ENSG00000170006	TMEM154	4:153539784-153601317	0.371036	1.09089	-1.63881	0.000393037	0.0218424
ENSG00000167034	NKX3-1	8:23536206-23540440	4.51194	12.1486	-1.51333	0.000395448	0.0219253
ENSG00000073150	PANX2	22:50609160-50618723	0.663926	1.91059	-1.60816	0.000398929	0.022067
ENSG00000129925	TMEM8A	16:420773-437113	168.78	56.8536	1.48514	0.000401389	0.0221516
ENSG00000225886	RP11-288L9.4	1:27995979-27996787	0.33418	1.60762	-2.33205	0.000404469	0.0222701
ENSG00000169247	SH3TC2	5:148303202-148442726	1.17126	3.23016	-1.54748	0.000406856	0.0222901
ENSG00000130711	PRDM12	9:133539981-133558368	0.494995	0.102973	2.16944	0.000407477	0.0222901
ENSG00000100196	KDELR3	22:38864067-38879452	21.0345	55.6979	-1.48941	0.000407637	0.0222901
ENSG00000176046	NUPR1	16:28548606-28550495	0.327066	1.42263	-2.19218	0.000415552	0.0226191
ENSG00000258525	RP11-829H16.3	14:31345385-31359014	1.15667	0.216557	2.31736	0.000415552	0.0226191
ENSG00000166444	ST5	11:8714898-8932498	2.19858	6.19522	-1.57808	0.000418526	0.0226759
ENSG00000141540	TTYH2	17:72209653-72258155	0.0432771	0.375118	-3.14544	0.000419448	0.0226759
ENSG00000272079	LA16c-380H5.5	16:3056121-3057386	0.0484047	0.419563	-3.14544	0.000419448	0.0226759
ENSG00000164010	ERMAP	1:43282795-43310660	0.445466	1.33025	-1.66087	0.000425022	0.0229252
ENSG00000255050	RP11-661A12.9	8:144655660-144659567	2.28125	0.633959	1.75927	0.000435967	0.0234136
ENSG00000148677	ANKRD1	10:92671853-92681033	0.794776	0.193249	1.9484	0.000436041	0.0234136
ENSG00000138496	PARP9	3:122246771-122283424	6.39265	16.7811	-1.47687	0.000465593	0.0248704
ENSG00000150281	CTF1	16:30907928-30914881	0.0497911	0.362527	-2.90835	0.000466301	0.0248704
ENSG00000232713	AC010733.5	2:61165339-61165739	1.52819	0.211937	2.72951	0.000466301	0.0248704
ENSG00000204152	TIMM23B	10:51371390-51387768	6.68451	2.01173	1.6457	0.000475159	0.0252863
ENSG00000262115	RP11-455O6.2	17:79171193-79174088	0.837371	0.131967	2.55287	0.000495363	0.0261957
ENSG00000254198	RP11-598P20.3	8:42981138-42981540	1.01374	3.69049	-1.94179	0.000504622	0.0261957
ENSG00000117407	ARTN	1:44398992-44402913	0.271452	1.12939	-2.12931	0.000506343	0.0261957
ENSG00000060558	GNA15	19:3136191-3163767	0.0349176	0.381351	-3.45027	0.000506526	0.0261957
ENSG00000213212	NCLP1	9:139707240-139709988	0.239336	0.0216472	3.30704	0.000506526	0.0261957
ENSG00000246982	RP1-179N16.6	6:36114475-36164982	0.0449434	0.490847	-3.45027	0.000506526	0.0261957
ENSG00000189283	FHIT	3:59735036-61237133	0.51524	1.65963	-1.76788	0.000511143	0.0261957
ENSG00000229656	RP11-462L8.1	10:33247773-33371030	3.16664	8.62066	-1.52873	0.000511426	0.0261957
ENSG00000185507	IRF7	11:612553-615999	14.0819	36.6711	-1.46532	0.000513247	0.0261957
ENSG00000155428	TRIM74	7:72430016-72439997	0.170481	0.725418	-2.16055	0.000513333	0.0261957
ENSG00000019549	SNAI2	8:49830249-49834299	0	0.128708	-6.78601	0.000517265	0.0261957
ENSG00000114771	AADAC	3:151531825-151546276	0.259443	0	6.85047	0.000517265	0.0261957
ENSG00000138152	BTBD16	10:124030821-124097677	0	0.236276	-6.78601	0.000517265	0.0261957
ENSG00000149043	SYT8	11:1848709-1858751	0	0.208144	-6.78601	0.000517265	0.0261957
ENSG00000160182	TFF1	21:43782391-43786703	0	0.501283	-6.78601	0.000517265	0.0261957
ENSG00000166396	SERPINB7	18:61420169-61472604	0	0.218864	-6.78601	0.000517265	0.0261957
ENSG00000207205	RNVU1-15	1:148604908-148605072	1.85698	0	6.85047	0.000517265	0.0261957
ENSG00000211897	IGHG3	14:106235439-106237742	0	0.217829	-6.78601	0.000517265	0.0261957
ENSG00000225371	CICP8	7:56430151-56432963	0	0.0981894	-6.78601	0.000517265	0.0261957
ENSG00000248489	CTD-2007H13.3	5:98264875-98330717	0.641008	0	6.85047	0.000517265	0.0261957
ENSG00000264584	RN7SL600P	1:150541449-150541745	0	0.929989	-6.78601	0.000517265	0.0261957
ENSG00000227496	RP11-145A3.1	1:225888306-225939945	0.133508	0.583242	-2.19709	0.000518548	0.0261957
ENSG00000251992	SCARNA17	18:47340503-47340646	6.52522	1.18037	2.36497	0.000518548	0.0261957
ENSG00000226049	TLK2P1	17:32363700-32366891	0.748726	0.206343	1.77084	0.000518618	0.0261957
ENSG00000165731	RET	10:43572475-43625799	0.316068	0.0535181	2.45759	0.000521035	0.0262622
ENSG00000158813	EDA	X:68835911-69259319	1.06455	0.273562	1.86973	0.000537939	0.027057
ENSG00000130720	FIBCD1	9:133777825-133814673	7.72332	20.1201	-1.4658	0.00054117	0.0271622
ENSG00000272405	RP11-284F21.10	1:156611458-156614679	0.494503	1.41117	-1.59586	0.000549053	0.0274999
ENSG00000173868	PHOSPHO1	17:47300724-47308128	3.16351	0.955304	1.6407	0.000565527	0.0282433
ENSG00000068078	FGFR3	4:1795034-1810599	2.1796	0.697565	1.55784	0.000566264	0.0282433
ENSG00000236423	LINC01134	1:3816936-3833789	0.228414	0.814569	-1.91243	0.000567833	0.0282624
ENSG00000144596	GRIP2	3:14530619-14583588	0.00428594	0.0757855	-4.06118	0.000575412	0.0283438
ENSG00000196966	HIST1H3E	6:26225383-26225844	0.0442138	0.781804	-4.06118	0.000575412	0.0283438
ENSG00000241095	CYP51A1P1	3:82855666-82857172	0.257537	0.0140987	3.95438	0.000575412	0.0283438
ENSG00000243225	RP11-7F17.1	14:77435026-77435488	0.0441183	0.780116	-4.06118	0.000575412	0.0283438
ENSG00000267304	AC004637.1	19:3672580-3674293	0.805205	0.0440802	3.95438	0.000575412	0.0283438
ENSG00000163121	NEURL3	2:97163383-97173846	0.295826	1.06156	-1.92107	0.000584284	0.0287215
ENSG00000224184	AC096559.1	2:11988748-12718474	0.0828113	0.689081	-3.08683	0.000589	0.0288937
ENSG00000197180	BX936347.1	X:153656537-153656795	10.8943	29.4954	-1.52066	0.000607905	0.0297599
ENSG00000166473	PKD1L2	16:81134480-81253975	0.140832	0.484037	-1.85984	0.000614658	0.0300288
ENSG00000197380	DACT3	19:47150869-47164395	3.00415	0.988744	1.51779	0.000633017	0.0308625
ENSG00000174808	BTC	4:75669969-75719896	0.201893	0.741163	-1.95262	0.000640504	0.0311638
ENSG00000249437	NAIP	5:70264310-70320941	0.0596577	0.254414	-2.16243	0.00064876	0.0315012
ENSG00000197748	WDR96	10:105889646-105992120	0.0627444	0.275554	-2.20306	0.000660415	0.0317739
ENSG00000224596	ZMIZ1-AS1	10:80703085-80827652	0.0842921	0.370185	-2.20306	0.000660415	0.0317739
ENSG00000130812	ANGPTL6	19:10203014-10213472	0.448632	0.0729124	2.50865	0.000660977	0.0317739
ENSG00000182177	ASB18	2:237102095-237173052	0.407771	0.0662716	2.50865	0.000660977	0.0317739
ENSG00000186472	PCLO	7:82383329-82792246	0.0580409	0.21507	-1.96554	0.000661742	0.0317739
ENSG00000267060	PTGES3L	17:41120105-41132545	0.590001	1.82446	-1.70978	0.000662374	0.0317739
ENSG00000261204	AC004449.6	19:637105-637537	0.330225	1.7174	-2.44146	0.000668181	0.0319882
ENSG00000170442	KRT86	12:52643084-52702947	0.509714	1.55076	-1.6866	0.000671618	0.0320883
ENSG00000141232	TOB1	17:48939584-48945339	9.03698	23.0821	-1.43733	0.000683446	0.0325881
ENSG00000170412	GPRC5C	17:72420990-72447792	7.00503	17.9451	-1.44154	0.000693342	0.0329939
ENSG00000166578	IQCD	12:113633246-113658899	3.11764	8.13289	-1.46747	0.000698707	0.033183
ENSG00000205277	MUC12	7:100612904-100662230	0.0796703	0.270222	-1.84076	0.000702602	0.0333017
ENSG00000164978	NUDT2	9:34329504-34343709	8.41696	21.6456	-1.44706	0.0007046	0.0333301
ENSG00000258559	AC005519.4	14:74755830-74761128	1.19542	0.310851	1.85239	0.000727725	0.0343558
ENSG00000107443	CCNJ	10:97803151-97820627	8.61503	2.9959	1.43898	0.000732937	0.0344097
ENSG00000227354	RBM26-AS1	13:79980444-79998463	0.177743	0.696846	-2.04471	0.000733197	0.0344097
ENSG00000240875	LINC00886	3:156465135-156534851	0.178101	0.698248	-2.04471	0.000733197	0.0344097
ENSG00000062038	CDH3	16:68670092-68756519	0.0267541	0.27828	-3.38028	0.000739506	0.0345698
ENSG00000139540	SLC39A5	12:56623833-56631630	0.500433	0.04732	3.24328	0.000739506	0.0345698
ENSG00000181381	DDX60L	4:169277886-169458937	4.77483	12.1792	-1.4353	0.000750047	0.0349939
ENSG00000151553	FAM160B1	10:116581503-116659591	9.50974	3.31736	1.43445	0.000763649	0.0355589
ENSG00000138944	KIAA1644	22:44639547-44708731	0.133133	0.396546	-1.65633	0.000783401	0.0364075
ENSG00000246523	RP11-736K20.6	11:86666661-86712001	0.218787	0.889588	-2.09514	0.000785983	0.0364565
ENSG00000206535	LNP1	3:100120037-100175163	0.629337	1.78627	-1.58756	0.000801656	0.0371112
ENSG00000174628	IQCK	16:19727778-19868907	1.17108	3.3148	-1.58366	0.000818131	0.0376525
ENSG00000261770	CTC-459F4.1	19:28248092-28251757	0.690922	0.202846	1.68013	0.000829498	0.0376525
ENSG00000093100	XXbac-B461K10.4	22:18270418-18294263	0.014159	0.11291	-3.02574	0.000829981	0.0376525
ENSG00000146005	PSD2	5:139175406-139224051	0.113155	0.0141237	2.86896	0.000829981	0.0376525
ENSG00000243759	ST13P15	3:143235965-143237071	0.0553571	0.44144	-3.02574	0.000829981	0.0376525
ENSG00000272630	RP11-344N10.5	10:74857802-74861055	0.0203928	0.16262	-3.02574	0.000829981	0.0376525
ENSG00000218510	LINC00339	1:22351681-22357716	5.46561	14.0684	-1.44809	0.000833599	0.0376525
ENSG00000162407	PPAP2B	1:56960419-57110974	16.0295	40.0531	-1.40572	0.000834803	0.0376525
ENSG00000169403	PTAFR	1:28473677-28520447	0.0539598	0.230739	-2.16471	0.00083827	0.0376525
ENSG00000073060	SCARB1	12:125261402-125367214	12.5919	31.3919	-1.40245	0.000851206	0.0376525
ENSG00000149657	LSM14B	20:60697517-60710434	29.9645	74.493	-1.39844	0.000851435	0.0376525
ENSG00000237522	NONOP2	2:61163954-61165184	1.11177	0.276155	1.91681	0.000851639	0.0376525
ENSG00000116983	HPCAL4	1:40144320-40157361	0.0546845	0	6.64594	0.00085757	0.0376525
ENSG00000132855	ANGPTL3	1:63063158-63071830	0.202709	0	6.64594	0.00085757	0.0376525
ENSG00000179057	IGSF22	11:18725852-18747777	0.109906	0	6.75183	0.00085757	0.0376525
ENSG00000184612	RPL7P26	6:17531130-17531883	0.352186	0	6.64594	0.00085757	0.0376525
ENSG00000206737	RNVU1-18	1:149224058-149224221	1.74375	0	6.75183	0.00085757	0.0376525
ENSG00000229468	AC097635.5	3:20053944-20054098	1.845	0	6.75183	0.00085757	0.0376525
ENSG00000230455	BMS1P14	9:42808660-42812274	0.375295	0	6.75183	0.00085757	0.0376525
ENSG00000249222	ATP5L2	22:43035809-43036607	0.357916	0	6.75183	0.00085757	0.0376525
ENSG00000256278	RP11-182J1.5	15:85154920-85158200	0.260853	0	6.64594	0.00085757	0.0376525
ENSG00000256824	RP11-21A7A.2	11:63803442-63871125	0.475041	0	6.75183	0.00085757	0.0376525
ENSG00000257864	RP11-46I1.2	12:44642215-44642787	0.499084	0	6.75183	0.00085757	0.0376525
ENSG00000260394	LA16c-313D11.9	16:728504-729777	0.293308	0	6.75183	0.00085757	0.0376525
ENSG00000262920	RP11-1260E13.1	17:171183-172244	0.739688	0	6.64594	0.00085757	0.0376525
ENSG00000264829	RP11-474I11.8	17:73675554-73676047	0.754398	0	6.64594	0.00085757	0.0376525
ENSG00000265443	CTD-2349P21.6	17:29053323-29054582	0.621685	0	6.75183	0.00085757	0.0376525
ENSG00000272425	RP11-363E6.4	8:82187634-82189805	0.12226	0	6.64594	0.00085757	0.0376525
ENSG00000146678	IGFBP1	7:45927956-45933267	0.106044	0.468778	-2.21046	0.000860935	0.0376615
ENSG00000189337	KAZN	1:14925200-15444539	0.0491915	0.217455	-2.21046	0.000860935	0.0376615
ENSG00000106624	AEBP1	7:44143960-44154161	0.0576214	0.389572	-2.80191	0.000872039	0.0379385
ENSG00000150551	LYPD1	2:133402426-133429152	0.0700147	0.473362	-2.80191	0.000872039	0.0379385
ENSG00000174460	ZCCHC12	X:117957753-117960931	0.256365	0.0380936	2.63042	0.000872039	0.0379385
ENSG00000178202	KDELC2	11:108342832-108369159	14.9859	37.2257	-1.39726	0.000875085	0.0379423
ENSG00000255248	RP11-166D19.1	11:121899063-121987031	1.29283	3.48135	-1.51239	0.000877105	0.0379423
ENSG00000273356	RP11-804H8.6	3:50707420-50709479	0.0843501	0.467924	-2.53062	0.000877744	0.0379423
ENSG00000227128	LBX1-AS1	10:102989351-103029905	7.22646	2.40528	1.50128	0.000878771	0.0379423
ENSG00000140795	MYLK3	16:46740891-46824319	0.254275	0.0146934	3.87692	0.000884859	0.0379423
ENSG00000166670	MMP10	11:102641234-102651359	0.0174588	0.290553	-3.97434	0.000884859	0.0379423
ENSG00000232118	BACH1-AS1	21:30742340-30743547	1.52565	0.0881605	3.87692	0.000884859	0.0379423
ENSG00000241269	AC093620.5	7:5459458-5460398	0.0350374	0.583099	-3.97434	0.000884859	0.0379423
ENSG00000107159	CA9	9:35673853-35681156	0.301417	1.15759	-2.01503	0.000890608	0.038052
ENSG00000203306	AP001007.1	11:124958377-124960411	0.130619	0.501643	-2.01503	0.000890608	0.038052
ENSG00000227039	ITGB2-AS1	21:46340966-46349593	1.0985	3.23733	-1.64086	0.000904662	0.0385833
ENSG00000270157	RP5-894A10.6	7:141362722-141363646	6.27157	2.09021	1.49932	0.000950443	0.0404634
ENSG00000198576	ARC	8:143692405-143696833	0.43142	0.0877962	2.19739	0.000974164	0.0413994
ENSG00000106723	SPIN1	9:91003334-91093609	19.9011	48.8856	-1.38113	0.000999558	0.042403
ENSG00000198937	CCDC167	6:37450696-37467698	10.8239	27.1504	-1.41104	0.001002	0.0424312
ENSG00000234753	RP11-328M4.2	6:41462591-41516359	0.509396	2.06639	-2.09049	0.00101927	0.0430095
ENSG00000248161	RP11-499E18.1	4:103339759-103371167	0.335415	1.36062	-2.09049	0.00101927	0.0430095
ENSG00000182752	PAPPA	9:118916083-119164601	1.65745	4.1599	-1.41183	0.00104127	0.0438602
ENSG00000105663	KMT2B	19:36208921-36229779	0.61518	0.174511	1.72807	0.00104373	0.0438864
ENSG00000136457	CHAD	17:48541857-48546327	0.936599	0.231951	1.92058	0.00104984	0.0439883
ENSG00000237596	RP13-143G15.4	6:136415853-136546733	0.449813	1.56873	-1.87877	0.00104984	0.0439883
ENSG00000166349	RAG1	11:36532259-36614706	0.131087	0.432759	-1.80183	0.00105185	0.0439948
ENSG00000117228	GBP1	1:89518002-89531043	0.191901	0.798414	-2.12531	0.0010655	0.0444041
ENSG00000272347	RP11-43F13.4	5:1005154-1006738	0.515502	0.0938339	2.35358	0.0010655	0.0444041
ENSG00000270172	RP5-1024G6.8	1:53708036-53710212	0.975832	2.56678	-1.47873	0.00106722	0.0444041
ENSG00000260279	AC137932.5	16:89363916-89364724	8.6421	2.70298	1.58953	0.00107855	0.0446236
ENSG00000109758	HGFAC	4:3443614-3451211	0.0240315	0.237463	-3.30673	0.00108459	0.0446236
ENSG00000140450	ARRDC4	15:98462784-98517068	0.0137185	0.135556	-3.30673	0.00108459	0.0446236
ENSG00000174788	PCP2	19:7696497-7698634	0.695239	0.0688709	3.17658	0.00108459	0.0446236
ENSG00000188992	LIPI	21:15481134-15583166	0.0337076	0.333075	-3.30673	0.00108459	0.0446236
ENSG00000254034	RP11-662B19.2	8:28655659-28656986	0.782778	0.0775426	3.17658	0.00108459	0.0446236
ENSG00000114450	GNB4	3:179116990-179169378	11.9717	29.3732	-1.37937	0.00108559	0.0446236
ENSG00000219545	RPA3-AS1	7:7680342-8043689	8.6894	21.6082	-1.39853	0.00109472	0.0449212
ENSG00000184678	HIST2H2BE	1:149856010-149858232	1.68156	4.26272	-1.42597	0.00111034	0.0454221
ENSG00000124107	SLPI	20:43880880-43883205	0.239912	1.21206	-2.39979	0.00111107	0.0454221
ENSG00000235106	LINC00094	9:136890561-136899788	9.79004	23.9438	-1.37478	0.00111424	0.0454221
ENSG00000065618	COL17A1	10:105791044-105845760	1.34086	3.4422	-1.44396	0.00111455	0.0454221
ENSG00000082146	STRADB	2:202252581-202345569	11.3651	27.9823	-1.38432	0.00111687	0.0454393
ENSG00000174130	TLR6	4:38825336-38858438	1.2335	3.16476	-1.44318	0.00111933	0.0454615
ENSG00000117411	B4GALT2	1:44444615-44456840	31.6658	76.7826	-1.36244	0.0011463	0.0464772
ENSG00000170540	ARL6IP1	16:18802991-18813000	191.646	70.3824	1.36048	0.00114824	0.0464772
ENSG00000234978	RP11-423O2.5	1:142803224-142816004	0.0703563	0.378098	-2.48499	0.00115274	0.0465017
ENSG00000244257	PKD1P1	16:16404198-16428047	0.144591	0.0273445	2.29543	0.00115274	0.0465017
ENSG00000124391	IL17C	16:88704999-88706881	0.946415	2.64558	-1.56508	0.00116829	0.0470494
ENSG00000162877	PM20D1	1:205797150-205819260	0.34092	0.0443255	2.81038	0.0011736	0.0471041
ENSG00000272264	RP11-92K15.3	8:80944959-80945535	0.849641	0.110468	2.81038	0.0011736	0.0471041
ENSG00000157601	MX1	21:42792231-42831141	0.0765048	0.445623	-2.59561	0.00118483	0.0474749
ENSG00000272933	RP11-47A8.5	10:104402549-104403897	5.20891	12.8362	-1.38547	0.00119201	0.0476603
ENSG00000151468	CCDC3	10:12938627-13141652	0.0276505	0.179752	-2.74559	0.00119746	0.0476603
ENSG00000196176	HIST1H4A	6:26021907-26022278	1.48259	0.228459	2.57821	0.00119746	0.0476603
ENSG00000213057	C1orf220	1:178511887-178518024	0.287851	0.0443563	2.57821	0.00119746	0.0476603
ENSG00000197959	DNM3	1:171810621-172387606	0.257986	0.0536683	2.16578	0.00120867	0.0480266
ENSG00000102699	PARP4	13:24995064-25086948	16.0582	38.7816	-1.35665	0.00121419	0.0481657
ENSG00000197776	KLHDC1	14:50159823-50219870	0.325786	1.08436	-1.81274	0.0012248	0.0484252
ENSG00000198237	RP11-98J23.2	5:69171098-69274436	2.76038	0.738302	1.81114	0.0012248	0.0484252
ENSG00000100197	CYP2D6	22:42522501-42526908	1.37918	0.413561	1.64935	0.00123181	0.0486217
ENSG00000174428	GTF2IRD2B	7:74508364-74565623	0.389644	1.15444	-1.64772	0.00126388	0.0498052

## Sheet: LO2. DEGs
	Supplementary Table S2. Differential expressed genes and Gene ontology terms in HEK293T, HUVEC, and LO2 cells
gene_id	gene_name	gene_locus	LO2_CC_FPKM	LO2_NC_FPKM	log2FoldChange	pvalue	padj
ENSG00000211896	IGHG1	14:106202680-106209408	0	2.6632	-10.8128	6.90259e-22	1.86094e-17
ENSG00000169605	GKN1	2:69201705-69208106	0	3.77113	-10.1274	1.26509e-17	1.70534e-13
ENSG00000229859	PGA3	11:60970779-60980570	0	2.05916	-9.85207	5.73565e-16	5.15444e-12
ENSG00000188573	FBLL1	5:167956121-167957639	1.94924	0.0376714	5.62676	2.1486e-15	1.44816e-11
ENSG00000096088	PGC	6:41704449-41721847	0.022021	1.86036	-6.24033	2.91149e-12	1.56988e-08
ENSG00000257771	RP11-70F11.8	12:50305736-50324103	0.0979435	2.01044	-4.34028	1.97921e-11	8.89324e-08
ENSG00000182333	LIPF	10:90424198-90438571	0.0159082	1.08487	-5.93189	9.46504e-11	3.64539e-07
ENSG00000183607	GKN2	2:69172364-69180102	0	0.913042	-8.80221	1.29769e-10	4.37322e-07
ENSG00000128965	CHAC1	15:41245160-41248710	17.1686	2.27424	2.90582	1.55422e-10	4.65577e-07
ENSG00000015520	NPC1L1	7:44552134-44580914	0.533248	0.0339228	3.94138	3.32743e-10	8.97074e-07
ENSG00000211895	IGHA1	14:106173457-106175002	0.270124	2.88692	-3.41703	5.82443e-10	1.42752e-06
ENSG00000205595	AREGB	4:75480629-75490486	1.40409	0.0571657	4.55308	1.16267e-09	2.41423e-06
ENSG00000082684	SEMA5B	3:122628041-122747452	0.342933	2.60335	-2.93057	1.16413e-09	2.41423e-06
ENSG00000123612	ACVR1C	2:158383279-158485517	0.901593	0.0957092	3.21693	2.89352e-09	5.5721e-06
ENSG00000127528	KLF2	19:16435628-16438685	3.44024	20.2267	-2.56454	7.78704e-09	1.39959e-05
ENSG00000241170	RP11-147I3.1	11:74587331-74631067	3.06163	0.239713	3.6422	9.94476e-09	1.67569e-05
ENSG00000272899	RP11-309L24.9	7:128510821-128512098	0.571874	0	8.27267	2.09586e-08	3.12899e-05
ENSG00000140839	CLEC18B	16:74442529-74455368	0.75022	0.0159085	5.38577	2.20515e-08	3.12899e-05
ENSG00000240338	RP11-331F4.4	16:75259972-75262093	1.27772	0.0270942	5.38577	2.20515e-08	3.12899e-05
ENSG00000196302	RP11-497H16.5	5:69812214-69851093	0.224161	3.23989	-3.82929	2.95296e-08	3.98059e-05
ENSG00000243742	RPLP0P2	11:61382508-61406921	0.741683	0.016776	5.29291	3.96275e-08	5.08742e-05
ENSG00000142319	SLC6A3	5:1392909-1445545	0.639445	0.0419907	3.87826	8.9009e-08	0.000109077
ENSG00000165917	RAPSN	11:47459308-47470730	2.09044	0.286718	2.84856	1.04977e-07	0.000123051
ENSG00000150281	CTF1	16:30907928-30914881	0.0342593	0.616049	-4.12174	1.17191e-07	0.000131644
ENSG00000137875	BCL2L10	15:52401460-52404972	0.59635	0	8.03251	1.67165e-07	0.000180271
ENSG00000162438	CTRC	1:15764935-15775737	1.35469	0.153207	3.11923	1.9748e-07	0.000204771
ENSG00000104413	ESRP1	8:95653302-95719694	0.274828	0	7.98829	2.40483e-07	0.000228956
ENSG00000150394	CDH8	16:61681146-62070939	0.0196024	0.332536	-4.03787	2.52664e-07	0.000228956
ENSG00000261888	AC144831.1	17:81061205-81063860	0.938404	0.13645	2.76436	2.60171e-07	0.000228956
ENSG00000158113	LRRC43	12:122652285-122688018	1.20332	0.10807	3.44078	2.63265e-07	0.000228956
ENSG00000160801	PTH1R	3:46919236-46945287	0.0658309	0.737063	-3.46704	2.63265e-07	0.000228956
ENSG00000087589	CASS4	20:54987168-55034396	0.271696	0.00727748	5.04973	3.45318e-07	0.000275818
ENSG00000186340	THBS2	6:169615875-169654139	0	0.358583	-7.97755	3.47842e-07	0.000275818
ENSG00000211899	IGHM	14:106320349-106322323	0	0.404725	-7.97755	3.47842e-07	0.000275818
ENSG00000229436	AC073850.6	7:80291647-80291901	1.76375	10.9958	-2.64335	4.63006e-07	0.000356647
ENSG00000188981	MSANTD1	4:3246096-3273465	0.309452	0.01465	4.30905	4.76602e-07	0.000356922
ENSG00000124134	KCNS1	20:43720951-43729753	0.601429	0.0858171	2.78944	5.68315e-07	0.000414102
ENSG00000183018	SPNS2	17:4402133-4442330	5.55476	1.1095	2.31237	6.01497e-07	0.000426746
ENSG00000111405	ENDOU	12:48103517-48119350	0.543352	0.035301	3.8803	7.29517e-07	0.000504302
ENSG00000100060	MFNG	22:37865101-37882439	2.81802	0.471223	2.56428	9.10076e-07	0.000613391
ENSG00000169429	IL8	4:74606223-74609433	38.5094	8.78446	2.12239	9.65464e-07	0.000634852
ENSG00000266088	RP5-1028K7.2	17:38673278-38683254	8.25066	1.7143	2.25561	9.89788e-07	0.000635349
ENSG00000154608	CEP170P1	4:119388745-119476483	0.0421526	0.392273	-3.2046	1.10507e-06	0.000692852
ENSG00000259417	RP11-2E17.1	15:80487826-80544555	0.122394	0.0083052	3.81773	1.25988e-06	0.000771965
ENSG00000261342	AC006538.1	19:2727741-2729325	2.81394	0.553576	2.33314	1.43494e-06	0.000845732
ENSG00000203814	HIST2H2BF	1:149754245-149783928	1.41969	6.71379	-2.24884	1.44302e-06	0.000845732
ENSG00000187796	CARD9	9:139256355-139268133	1.38845	0.25695	2.4196	1.49743e-06	0.000857205
ENSG00000231412	CTC-490G23.2	19:43833447-43835582	10.5217	1.96446	2.40701	1.52618e-06	0.000857205
ENSG00000138769	CDKL2	4:76503215-76555900	0.274242	0	7.74423	1.61305e-06	0.000887509
ENSG00000251455	RP11-164P12.3	4:152595635-152599045	0.913249	0.156164	2.53145	1.64928e-06	0.000889292
ENSG00000256673	RP11-599J14.2	12:9550951-9567447	5.24716	0.858343	2.59418	1.69882e-06	0.000898041
ENSG00000126562	WNK4	17:40932696-40948954	5.98477	1.34667	2.14133	1.82773e-06	0.000930246
ENSG00000225180	AATK-AS1	17:79139307-79156964	0.403402	0.0124425	4.84692	1.82875e-06	0.000930246
ENSG00000259498	RP11-244F12.3	15:63338233-63341586	0.534975	2.47437	-2.21691	1.87993e-06	0.000938574
ENSG00000189266	PNRC2	1:24285599-24289952	13.5244	55.5677	-2.04797	1.94168e-06	0.000951774
ENSG00000091106	NLRC4	2:32449522-32490923	0.276532	0.0196372	3.75233	2.20061e-06	0.00105943
ENSG00000250822	CTD-2139B15.4	5:17379015-17387419	0.0648438	0.536258	-3.03749	2.26756e-06	0.00107252
ENSG00000240270	RPL12P37	17:78950254-78950748	1.21147	0.0385339	4.8027	2.58666e-06	0.00120235
ENSG00000217275	RP1-34B20.4	6:26202384-26202882	2.44106	11.1235	-2.19533	2.63134e-06	0.00120239
ENSG00000231966	RP11-12M5.4	1:179798744-179805259	2.5482	0.216139	3.50988	2.75169e-06	0.00123643
ENSG00000176222	ZNF404	19:44376515-44405537	0.481176	0.0264737	4.09293	2.92973e-06	0.00127411
ENSG00000147174	ACRC	X:70798261-70833433	4.07206	0.940041	2.10422	2.93008e-06	0.00127411
ENSG00000109321	AREG	4:75310851-75320726	4.19834	0.874076	2.25137	3.5653e-06	0.00152422
ENSG00000187862	TTC24	1:156549519-156556562	0.51004	0.0167465	4.75708	3.67596e-06	0.00152422
ENSG00000266895	CTC-268N12.2	17:35402760-35410075	0.0261001	0.823542	-4.82308	3.67596e-06	0.00152422
ENSG00000129048	ACKR4	3:132316081-132337811	0.160307	1.15849	-2.8472	3.73139e-06	0.00152422
ENSG00000186919	ZACN	17:74068042-74079747	0.526236	0.0297571	4.05354	4.01499e-06	0.00161558
ENSG00000225077	LINC00337	1:6296300-6299504	0.0768027	0.766098	-3.29538	4.10875e-06	0.001629
ENSG00000144671	SLC22A14	3:38323785-38360066	0.494021	0.0446966	3.41702	4.66319e-06	0.00182202
ENSG00000068976	PYGM	11:64513861-64527769	1.11241	0.195969	2.48739	4.79494e-06	0.0018317
ENSG00000159588	CCDC17	1:46085716-46089729	3.28569	0.749046	2.12164	4.82683e-06	0.0018317
ENSG00000164938	TP53INP1	8:95938200-95961639	1.16146	4.60331	-1.99567	4.89178e-06	0.0018317
ENSG00000124693	HIST1H3B	6:26031817-26032288	10.8786	42.9576	-1.99041	4.98306e-06	0.00183505
ENSG00000187242	KRT12	17:39017555-39023462	0.461721	2.10461	-2.19486	5.03687e-06	0.00183505
ENSG00000230736	RP1-149A16.3	22:32772651-32780330	0.360845	0.0122428	4.70997	5.24925e-06	0.00188211
ENSG00000161896	IP6K3	6:33689444-33714762	0	0.16855	-7.60998	5.44527e-06	0.00188211
ENSG00000227619	RP11-492E3.2	9:132337688-132346835	0.183649	0	7.57515	5.44527e-06	0.00188211
ENSG00000235024	AC097468.7	2:219809351-219826625	0	0.827817	-7.60998	5.44527e-06	0.00188211
ENSG00000204291	COL15A1	9:101705461-101833069	0.622148	2.67692	-2.11262	5.91683e-06	0.00201921
ENSG00000272003	RP11-23P13.7	15:42188137-42189031	5.54867	1.25741	2.12986	6.23202e-06	0.00207819
ENSG00000184260	HIST2H2AC	1:149858525-149858961	0.343064	2.6189	-2.92224	6.24382e-06	0.00207819
ENSG00000134548	C12orf39	12:21679241-21690311	3.76261	0.849402	2.13531	6.37456e-06	0.00209583
ENSG00000090382	LYZ	12:69742121-69748014	0.0611747	0.809464	-3.68042	6.95643e-06	0.00225958
ENSG00000197599	CCDC154	16:1484384-1494557	0.365226	0.0128187	4.66127	7.53307e-06	0.0023945
ENSG00000230903	RPL9P8	15:83041000-83125316	8.98076	2.10244	2.08331	7.54944e-06	0.0023945
ENSG00000170458	CD14	5:140011313-140013286	2.26733	0.454566	2.30348	7.77305e-06	0.00243676
ENSG00000175658	DRD5P2	1:148900615-148903715	0.346755	0	7.51407	8.28134e-06	0.00256626
ENSG00000259713	RP11-429B14.1	15:90061754-90135187	0.523669	3.12194	-2.57441	8.85433e-06	0.00271264
ENSG00000203813	HIST1H3H	6:27777842-27778314	3.24877	13.2673	-2.03773	9.03323e-06	0.00272818
ENSG00000182511	FES	15:91426925-91439006	0.75482	0.0886489	3.05458	9.10742e-06	0.00272818
ENSG00000224121	ATG12P2	2:223769358-223769773	0.495525	3.20962	-2.69091	9.30708e-06	0.00275735
ENSG00000237166	AC007163.3	2:201577028-201599900	0.548484	0.0744362	2.85281	9.45778e-06	0.00277154
ENSG00000019186	CYP24A1	20:52769988-52790512	0.656364	2.82229	-2.11093	1.01561e-05	0.00294418
ENSG00000272796	RP1-74M1.3	1:23243175-23247993	0.128329	0.00791628	3.92847	1.05718e-05	0.00301991
ENSG00000187944	C2orf66	2:197669726-197675000	0.31439	0.0114286	4.61086	1.08654e-05	0.00301991
ENSG00000232300	FAM215B	17:44636196-44640161	0.00858445	0.244654	-4.67685	1.08654e-05	0.00301991
ENSG00000255458	RP11-539G18.2	4:39640760-39668264	0.0270027	0.769568	-4.67685	1.08654e-05	0.00301991
ENSG00000188763	FZD9	7:72848109-72850450	0.568117	0.0895889	2.64176	1.11365e-05	0.00306368
ENSG00000249476	CTD-2587M2.1	5:108572821-108662070	0.332255	0.0627558	2.38699	1.22553e-05	0.00333741
ENSG00000244349	HCG16	6:28954577-28956313	1.30056	0	7.4503	1.26863e-05	0.00342023
ENSG00000129194	SOX15	17:7491496-7493488	1.82634	0.371787	2.28077	1.31589e-05	0.00351252
ENSG00000204174	NPY4R	10:47083534-47088320	0.0942754	0.639719	-2.75481	1.41028e-05	0.00372757
ENSG00000196189	SEMA4A	1:156117157-156147543	0.835535	0.143582	2.52006	1.47822e-05	0.00386921
ENSG00000273038	RP11-479G22.8	10:33176189-33178239	2.91468	0.7347	1.97693	1.69379e-05	0.00439083
ENSG00000219186	FTH1P19	X:37351274-37351801	0.745335	0	7.38358	1.95811e-05	0.0048786
ENSG00000232850	AL590708.2	9:130890612-130891481	0	0.575517	-7.41839	1.95811e-05	0.0048786
ENSG00000251292	RP11-380P13.2	4:23724885-23735202	0.615864	0	7.38358	1.95811e-05	0.0048786
ENSG00000255092	RP11-58K22.4	11:44627720-44629651	0	0.706455	-7.41839	1.95811e-05	0.0048786
ENSG00000267161	AC005943.5	19:1573595-1575474	2.75117	0.689921	1.98409	1.97243e-05	0.0048786
ENSG00000259345	RP11-624L4.1	15:39157523-39719396	1.2216	5.02651	-2.04734	1.99182e-05	0.00488176
ENSG00000184995	IFNE	9:21480841-21482312	0.814777	0.129581	2.6282	2.01462e-05	0.00489317
ENSG00000231794	AC009542.2	7:134883153-134887108	0.0152605	0.403853	-4.57042	2.29623e-05	0.00541909
ENSG00000182902	SLC25A18	22:18043139-18073760	1.00323	0.183281	2.4327	2.29874e-05	0.00541909
ENSG00000153292	GPR110	6:46965440-47010099	0.091414	0.549813	-2.58419	2.30762e-05	0.00541909
ENSG00000139351	SYCP3	12:102122426-102133250	0.443772	0.0387164	3.45632	2.31155e-05	0.00541909
ENSG00000231908	IDH1-AS1	2:209119971-209120905	0.903599	4.31871	-2.26008	2.36722e-05	0.00544459
ENSG00000132854	KANK4	1:62702651-62785085	10.6075	36.4841	-1.79161	2.39332e-05	0.00544459
ENSG00000174776	WDR49	3:167196472-167371771	0.510373	0.0532801	3.2112	2.41467e-05	0.00544459
ENSG00000252245	RNU6-736P	3:139107119-139107206	0.851812	8.45338	-3.28005	2.41467e-05	0.00544459
ENSG00000168928	CTRB2	16:75237994-75241083	0.881635	0.104345	3.03836	2.42341e-05	0.00544459
ENSG00000251348	HSPD1P11	5:95104703-95106404	1.06802	4.0121	-1.91754	2.44478e-05	0.00544721
ENSG00000120697	ALG5	13:37523912-37574398	16.889	4.68829	1.83887	2.57984e-05	0.00570103
ENSG00000271153	ABC7-43041300I9.1	2:243160372-243160825	1.23832	0.0840277	3.79151	2.88486e-05	0.00628845
ENSG00000119737	GPR75	2:54080050-54087126	0.646813	0.117241	2.44323	2.89231e-05	0.00628845
ENSG00000249741	RP11-673E1.3	4:144832667-144833206	0	0.706455	-7.34842	3.04594e-05	0.00656949
ENSG00000260698	RP11-439E19.9	1:246845410-246848377	0.214675	0.0192799	3.41465	3.14646e-05	0.00668918
ENSG00000185955	C7orf61	7:100054238-100061894	0.997559	0.120876	3.00452	3.15106e-05	0.00668918
ENSG00000151651	ADAM8	10:135075907-135090372	3.20944	0.816678	1.96274	3.1937e-05	0.00672673
ENSG00000128710	HOXD10	2:176973518-176984670	0.0143931	0.36625	-4.51411	3.36527e-05	0.00697906
ENSG00000261773	WI2-89031B12.1	X:153746164-153746955	0.591536	0.0240837	4.44814	3.36527e-05	0.00697906
ENSG00000233012	HDAC1P2	1:220799082-220801398	0.118929	0.830069	-2.79049	3.64545e-05	0.00750238
ENSG00000163121	NEURL3	2:97163383-97173846	0.922745	0.165743	2.4554	3.71033e-05	0.00757808
ENSG00000266445	RP13-991F5.2	17:80434473-80435800	0.134176	1.02428	-2.91576	3.88578e-05	0.00787674
ENSG00000250526	CCT6P2	5:14639535-14641127	0.341153	0.0239476	3.74281	4.06483e-05	0.0081782
ENSG00000257568	RP11-863H1.1	12:62876129-62878712	0.0662967	0.742278	-3.44024	4.29727e-05	0.00858181
ENSG00000226744	AC079781.5	7:97499479-97499601	26.3577	6.51317	2.00411	4.376e-05	0.00867477
ENSG00000126231	PROZ	13:113812968-113826694	1.48548	0.315689	2.21751	4.53232e-05	0.00891908
ENSG00000129990	SYT5	19:55682567-55691809	0.264138	0	7.2401	4.77659e-05	0.00919835
ENSG00000149403	GRIK4	11:120382468-120859613	0	0.148895	-7.27489	4.77659e-05	0.00919835
ENSG00000211897	IGHG3	14:106235439-106237742	0	0.285813	-7.27489	4.77659e-05	0.00919835
ENSG00000237916	RP11-537E18.1	2:110310113-110310423	0.542311	3.31193	-2.60313	4.81313e-05	0.00920172
ENSG00000168925	CTRB1	16:75252898-75258822	0.624662	0.0264921	4.38955	4.95961e-05	0.00920172
ENSG00000215182	MUC5AC	11:1151580-1222364	0.00721875	0.176342	-4.45551	4.95961e-05	0.00920172
ENSG00000257894	RP1-78O14.1	12:79734985-79897176	0.662381	0.0280917	4.38955	4.95961e-05	0.00920172
ENSG00000100253	MIOX	22:50925213-50929077	0.697592	0.0968238	2.81421	4.98313e-05	0.00920172
ENSG00000183570	PCBP3	21:47063608-47362368	0.103631	0.773519	-2.88342	4.98313e-05	0.00920172
ENSG00000107165	TYRP1	9:12685439-12710290	0.717763	2.74759	-1.94315	5.33066e-05	0.00977252
ENSG00000264070	DND1P1	17:43663237-43664295	0.088479	0.720464	-3.00341	5.36474e-05	0.00977252
ENSG00000182217	HIST2H4B	1:149825607-149832714	0.311466	1.47945	-2.24942	5.68159e-05	0.0102802
ENSG00000166257	SCN3B	11:123499895-123525952	0.157336	0.0114389	3.69241	5.75184e-05	0.010338
ENSG00000142233	NTN5	19:49164664-49176338	0.362561	0.0345967	3.32752	5.88889e-05	0.010445
ENSG00000184856	LINC00308	21:23470936-23488847	0.0773309	0.839583	-3.39602	5.88889e-05	0.010445
ENSG00000235609	AF127936.7	21:16191164-16254296	0.174795	0.81466	-2.2225	5.96822e-05	0.0105165
ENSG00000197846	HIST1H2BF	6:26199748-26200942	7.1039	23.1765	-1.71519	6.13379e-05	0.0107381
ENSG00000187134	AKR1C1	10:4934796-5025475	1.20823	4.0993	-1.7711	6.21141e-05	0.0108038
ENSG00000129673	AANAT	17:74449433-74466199	0.768907	0.109204	2.78113	6.40322e-05	0.0109428
ENSG00000263335	AF001548.5	16:15820531-15826850	0.963892	0.136897	2.78113	6.40322e-05	0.0109428
ENSG00000101255	TRIB3	20:361261-378203	99.712	30.7345	1.68835	6.41307e-05	0.0109428
ENSG00000105650	PDE4C	19:18318771-18366229	0.68145	2.43755	-1.84637	6.80187e-05	0.0115332
ENSG00000263740	RN7SL4P	3:15780022-15780315	1.21108	5.57955	-2.20585	6.85447e-05	0.0115498
ENSG00000185022	MAFF	22:38597889-38612518	34.0042	10.5005	1.68563	6.9658e-05	0.0116207
ENSG00000206337	HCP5	6:31368479-31445283	11.0473	35.3851	-1.68877	7.21877e-05	0.0116207
ENSG00000171124	FUT3	19:5842899-5851485	0.801864	0.136029	2.53366	7.32564e-05	0.0116207
ENSG00000171401	KRT13	17:39657233-39661957	0.38518	0.0170458	4.32848	7.35111e-05	0.0116207
ENSG00000249035	CTB-113P19.1	5:151056506-151104343	0.0157214	0.368044	-4.39443	7.35111e-05	0.0116207
ENSG00000259630	CTD-2262B20.1	15:85958459-85958864	1.06162	0.046981	4.32848	7.35111e-05	0.0116207
ENSG00000271737	CTB-113I20.2	5:133340838-133341253	0.0450477	1.05459	-4.39443	7.35111e-05	0.0116207
ENSG00000124713	GNMT	6:42928496-42931618	0.804136	0.124552	2.65993	7.36758e-05	0.0116207
ENSG00000172349	IL16	15:81451916-81605104	0.121468	0	7.16263	7.55368e-05	0.0116207
ENSG00000172367	PDZD3	11:119056166-119060932	0.21417	0	7.16263	7.55368e-05	0.0116207
ENSG00000227950	RP11-312B8.2	1:6894393-6894678	0	1.20048	-7.1974	7.55368e-05	0.0116207
ENSG00000235902	RP11-626E13.1	4:186587039-186596571	0	0.555562	-7.1974	7.55368e-05	0.0116207
ENSG00000254604	AP000487.6	11:70128473-70209474	0	0.636989	-7.1974	7.55368e-05	0.0116207
ENSG00000270147	RP11-646I6.6	4:57262478-57263037	0	0.613102	-7.1974	7.55368e-05	0.0116207
ENSG00000235910	APOA1-AS	11:116706833-116726445	0.133143	1.18579	-3.12446	7.62932e-05	0.0116207
ENSG00000248671	CTD-2313N18.5	11:71505409-71529284	0.0662771	0.590274	-3.12446	7.62932e-05	0.0116207
ENSG00000254433	RP11-677I18.3	11:105956717-105972702	0.0987608	0.879578	-3.12446	7.62932e-05	0.0116207
ENSG00000169627	BOLA2B	16:30204255-30205627	5.70204	1.49986	1.91431	7.9623e-05	0.0120217
ENSG00000143786	CNIH3	1:224622362-224928251	1.26072	4.54564	-1.85749	7.98178e-05	0.0120217
ENSG00000121895	TMEM156	4:38968365-39034542	3.42964	0.906463	1.90746	8.07052e-05	0.0120878
ENSG00000147606	SLC26A7	8:92221722-92410378	0.379811	0.0618542	2.59039	8.25185e-05	0.0121568
ENSG00000188611	ASAH2	10:51942538-52008370	0.390089	0.063528	2.59039	8.25185e-05	0.0121568
ENSG00000227218	RP11-203J24.8	9:130696782-130703231	1.25434	0.204276	2.59039	8.25185e-05	0.0121568
ENSG00000103226	NOMO3	16:16326352-16388668	3.28701	10.6368	-1.70321	8.61021e-05	0.0126158
ENSG00000232160	RAP2C-AS1	X:131351175-131566890	0.254387	1.05489	-2.05636	8.78993e-05	0.0128095
ENSG00000113790	EHHADH	3:184908412-184999778	0.723389	2.61177	-1.85919	9.06465e-05	0.0131328
ENSG00000174473	GALNTL6	4:172733405-173962710	1.14767	3.7965	-1.73454	9.10918e-05	0.0131328
ENSG00000099957	P2RX6	22:21364097-21383119	0.465587	1.69812	-1.87356	9.20615e-05	0.013202
ENSG00000107742	SPOCK2	10:73818793-73848790	8.62001	2.66738	1.68238	9.50701e-05	0.0135613
ENSG00000137474	MYO7A	11:76839310-76926284	0.785421	2.56194	-1.71445	9.58633e-05	0.0136025
ENSG00000134376	CRB1	1:197170592-197447585	0.285038	1.02397	-1.85186	0.00010189	0.014382
ENSG00000235908	RHOA-IT1	3:49402578-49404439	1.3049	5.01761	-1.9488	0.000102617	0.0144092
ENSG00000100346	CACNA1I	22:39966758-40085742	0.0274011	0.144521	-2.3951	0.000104403	0.014584
ENSG00000129925	TMEM8A	16:420773-437113	67.878	21.682	1.63687	0.000106732	0.0148325
ENSG00000180189	HMGB1P14	14:58751491-58752116	0.0338265	0.757463	-4.33065	0.000109596	0.0149985
ENSG00000180929	GPR62	3:51989330-51991509	0.189118	0.00874967	4.26471	0.000109596	0.0149985
ENSG00000187094	CCK	3:42299317-42307699	0.431252	0.0199522	4.26471	0.000109596	0.0149985
ENSG00000237989	AP001046.5	21:44778027-44782229	0.200928	0.0204513	3.23479	0.000111734	0.0151399
ENSG00000173175	ADCY5	3:123001143-123168605	0.503084	0.088626	2.47934	0.000112106	0.0151399
ENSG00000163040	CCDC74A	2:132285248-132291239	0.336828	1.43369	-2.09281	0.000112314	0.0151399
ENSG00000142513	ACPT	19:51293672-51298481	1.00835	0.20527	2.27608	0.000115634	0.0154698
ENSG00000236711	SMAD9-AS1	13:37423503-37424183	0.0743645	0.983991	-3.6538	0.000116677	0.0154698
ENSG00000222371	RN7SKP202	10:69917836-69918165	0.397512	2.54324	-2.66529	0.000118807	0.0154698
ENSG00000258920	FOXN3-AS1	14:89883698-89886137	0.243601	1.1689	-2.26177	0.000120421	0.0154698
ENSG00000012223	LTF	3:46477136-46526724	0	0.240551	-7.11552	0.000120499	0.0154698
ENSG00000163909	HEYL	1:40089825-40105617	0	0.138515	-7.11552	0.000120499	0.0154698
ENSG00000184560	C17orf74	17:7328934-7330887	0.216867	0	7.08076	0.000120499	0.0154698
ENSG00000227078	AC004448.2	17:19322348-19327670	0.612649	0	7.08076	0.000120499	0.0154698
ENSG00000227201	CNN2P1	22:30442265-30443182	0.347034	0	7.08076	0.000120499	0.0154698
ENSG00000260911	RP11-196G11.2	16:31054471-31061201	0.691058	0	7.08076	0.000120499	0.0154698
ENSG00000174332	GLIS1	1:53971910-54199877	0.239913	0.908945	-1.92745	0.000122852	0.0156971
ENSG00000158023	WDR66	12:122355768-122441833	1.11869	0.297687	1.89719	0.000127933	0.0162693
ENSG00000072182	ASIC4	2:220378892-220403494	1.06585	0.283362	1.89807	0.000133435	0.0168892
ENSG00000243155	RP11-46A10.5	1:180913178-180945618	0.309239	0.0472136	2.67712	0.000137515	0.0172939
ENSG00000242338	BMS1P4	10:75475601-75490227	0.049186	0.413026	-3.03987	0.000137915	0.0172939
ENSG00000233013	FAM157B	9:141106637-141143444	0.109732	0.608094	-2.46329	0.000138966	0.017345
ENSG00000128242	GAL3ST1	22:30950622-30970574	25.3325	8.13836	1.62839	0.000141914	0.0176313
ENSG00000143110	C1orf162	1:112016414-112021134	1.59737	0.422992	1.90343	0.00014346	0.0177416
ENSG00000235109	ZSCAN31	6:28292470-28324048	4.27805	13.2244	-1.63726	0.000144584	0.0177991
ENSG00000138316	ADAMTS14	10:72432559-72522197	0.124576	0.467347	-1.91314	0.000146361	0.0179359
ENSG00000160117	ANKLE1	19:17392454-17398455	2.13873	0.612913	1.79132	0.000148068	0.0180629
ENSG00000118514	ALDH8A1	6:135238528-135271260	0.534005	0.0884824	2.5629	0.000151266	0.01837
ENSG00000180539	C9orf139	9:139921916-139931234	0.0147365	0.144995	-3.25457	0.000154712	0.0186207
ENSG00000259321	RP11-468E2.5	14:24608654-24609653	0.0752605	0.740501	-3.25457	0.000154712	0.0186207
ENSG00000251095	RP11-115D19.1	4:90472507-90647654	5.63679	17.489	-1.64245	0.000156455	0.0187468
ENSG00000259250	RP11-50C13.1	15:58879706-58883875	7.64116	2.21712	1.77361	0.000158409	0.018897
ENSG00000237697	LINC00312	3:8613468-8615561	0.733844	0.173071	2.06749	0.000159168	0.0189038
ENSG00000263235	RP11-461A8.4	16:3700637-3701704	0.631681	0.0892991	2.78285	0.000159961	0.0189146
ENSG00000080166	DCT	13:95089558-95131936	0.00735185	0.157144	-4.26392	0.000164371	0.0190909
ENSG00000146221	TCTE1	6:44246480-44265458	0.240108	0.0116378	4.19799	0.000164371	0.0190909
ENSG00000228028	AC069257.8	3:195977413-195978525	0.0641776	1.37178	-4.26392	0.000164371	0.0190909
ENSG00000228701	TNKS2-AS1	10:93542596-93558048	0.0380119	0.812495	-4.26392	0.000164371	0.0190909
ENSG00000259659	RP11-151N17.1	15:44850027-44851386	0.373075	1.78182	-2.25426	0.000164992	0.0190909
ENSG00000235092	AC011747.7	2:8806766-8821993	1.57193	5.42739	-1.79467	0.000166145	0.0191421
ENSG00000145945	FAM50B	6:3849620-3851551	0.2632	0.0214318	3.52969	0.000167283	0.0191913
ENSG00000246250	RP11-613D13.5	11:43851259-43902276	0.17088	0.927625	-2.43362	0.000172494	0.0197053
ENSG00000154874	CCDC144B	17:18441117-18528930	0.85826	2.71458	-1.66971	0.000173231	0.0197059
ENSG00000100092	SH3BP1	22:38030661-38062939	2.81552	0.852539	1.71257	0.000175998	0.0199365
ENSG00000117289	TXNIP	1:145438469-145442635	474.642	1404.23	-1.57436	0.000177254	0.0199948
ENSG00000231196	RP11-495P10.8	1:147762996-147767966	1.11241	0.174194	2.64071	0.000178139	0.0200109
ENSG00000012779	ALOX5	10:45869661-45941561	0.0724246	0.589736	-2.99565	0.000186219	0.0207457
ENSG00000116176	TPSG1	16:1271651-1275257	0.0874673	0.712225	-2.99565	0.000186219	0.0207457
ENSG00000260604	RP1-140K8.5	6:3905144-3912213	0.697112	2.12056	-1.61402	0.000190593	0.0208348
ENSG00000132465	IGJ	4:71521258-71547534	0	0.466649	-7.02871	0.000193974	0.0208348
ENSG00000159899	NPR2	9:35792151-35809729	0.18194	0	6.99396	0.000193974	0.0208348
ENSG00000179467	AL109806.1	20:55097413-55097855	0	0.692038	-7.02871	0.000193974	0.0208348
ENSG00000184111	RP11-366I13.3	10:94356609-94357044	0	0.699974	-7.02871	0.000193974	0.0208348
ENSG00000218890	NUFIP1P	6:66803324-66804802	0.20273	0	6.99396	0.000193974	0.0208348
ENSG00000236710	AC108448.2	11:3105623-3106673	0.410737	0	6.99396	0.000193974	0.0208348
ENSG00000240596	KCNAB1-AS2	3:155933349-155945672	0.557319	0	6.99396	0.000193974	0.0208348
ENSG00000266891	RP11-692N5.2	18:9734879-9735599	0	0.829317	-7.02871	0.000193974	0.0208348
ENSG00000140057	AK7	14:96858448-96955764	0.187687	0.881708	-2.23046	0.000197348	0.0211131
ENSG00000183378	OVCH2	11:7710669-7727968	0.763853	0.138219	2.43879	0.000204856	0.0217438
ENSG00000260781	ARHGAP23P1	16:33709886-33739634	0.714656	0.129317	2.43879	0.000204856	0.0217438
ENSG00000149564	ESAM	11:124622026-124632186	2.99282	0.899731	1.72267	0.000207469	0.0219348
ENSG00000139597	N4BP2L1	13:32974861-33002315	0.603717	0.112866	2.39383	0.000214401	0.022377
ENSG00000186354	C9orf47	9:91605778-91611055	0.144235	0.554612	-1.94756	0.000214792	0.022377
ENSG00000149968	MMP3	11:102706532-102714534	0.548293	0.059794	3.13569	0.000214972	0.022377
ENSG00000260742	RP11-366L5.1	2:182752578-182756390	0.0147442	0.140068	-3.20416	0.000214972	0.022377
ENSG00000114124	GRK7	3:141496990-141537332	0.318213	0.0647784	2.27412	0.00022797	0.0236387
ENSG00000237672	KRR1P1	13:20644390-20646276	0.140024	0.902644	-2.67256	0.000231229	0.0237256
ENSG00000269473	CTD-2619J13.19	19:58951815-58957216	0.131824	0.0211858	2.60335	0.000231229	0.0237256
ENSG00000168685	IL7R	5:35852797-35879705	12.6311	4.16137	1.59189	0.000231448	0.0237256
ENSG00000143333	RGS16	1:182567758-182573543	0.471006	0.10217	2.18463	0.000236256	0.0241268
ENSG00000187634	SAMD11	1:860260-879955	4.77046	14.2535	-1.58818	0.000237523	0.0241646
ENSG00000272040	CTC-366B18.4	5:74904642-74905808	1.65399	0.441307	1.89178	0.000240535	0.0243262
ENSG00000106686	SPATA6L	9:4553386-4666674	0.278315	0.0236068	3.4711	0.000240916	0.0243262
ENSG00000134183	GNAT2	1:110145889-110155679	1.35756	0.356129	1.91581	0.000242101	0.0243547
ENSG00000162896	PIGR	1:207101863-207119811	0.0116469	0.237095	-4.19396	0.000248027	0.0245838
ENSG00000166866	MYO1A	12:57422301-57444982	0.224027	0.0114012	4.12803	0.000248027	0.0245838
ENSG00000218281	HIST1H2APS3	6:26233350-26233483	0.13985	2.84691	-4.19396	0.000248027	0.0245838
ENSG00000258044	RP11-530C5.2	12:80217558-80219276	0.0280957	0.571943	-4.19396	0.000248027	0.0245838
ENSG00000260328	RP11-416I2.1	17:16915228-16918304	0.188799	0.024796	2.88119	0.000252157	0.0248405
ENSG00000139767	SRRM4	12:119419300-119600856	0.822755	2.51231	-1.61909	0.000252459	0.0248405
ENSG00000145244	CORIN	4:47596015-47840123	1.13796	0.326691	1.78808	0.000261735	0.0256596
ENSG00000158406	HIST1H4H	6:26281283-26285762	1.46569	4.82185	-1.72524	0.000263954	0.0257833
ENSG00000184110	EIF3C	16:28699879-28747051	15.9693	45.9994	-1.53572	0.000268247	0.0261081
ENSG00000237575	PYY2	17:26553589-26555091	0.938373	0.140459	2.70068	0.000280171	0.0271569
ENSG00000136250	AOAH	7:36552456-36764154	0.20997	0.979539	-2.21952	0.000281038	0.0271569
ENSG00000197409	HIST1H3D	6:26197068-26199521	2.99603	9.26807	-1.6375	0.000289501	0.0278748
ENSG00000211890	IGHA2	14:106053226-106054732	0.104985	0.658962	-2.63421	0.000300744	0.0288543
ENSG00000166436	TRIM66	11:8633584-8693413	1.61145	4.69628	-1.55229	0.000303702	0.0290348
ENSG00000143632	ACTA1	1:229566992-229569845	0.206842	0	6.90161	0.000315208	0.0293035
ENSG00000196188	CTSE	1:206317459-206332104	0	0.193713	-6.93633	0.000315208	0.0293035
ENSG00000198574	SH2D1B	1:162365056-162381928	0.163906	0	6.90161	0.000315208	0.0293035
ENSG00000239791	AC002310.7	16:30583571-30595181	0.230597	0	6.90161	0.000315208	0.0293035
ENSG00000242607	RPS3AP34	8:12427859-12428639	0.359921	0	6.90161	0.000315208	0.0293035
ENSG00000257752	RP11-474L23.3	12:88451653-88452355	0	0.40699	-6.93633	0.000315208	0.0293035
ENSG00000258142	RP11-18O15.1	12:102623805-102624311	0.554434	0	6.90161	0.000315208	0.0293035
ENSG00000270091	RP11-78O7.2	17:19799903-19800600	0.486329	0	6.90161	0.000315208	0.0293035
ENSG00000115525	ST3GAL5	2:86066267-86116137	19.3403	6.61006	1.53909	0.000316382	0.0293116
ENSG00000244675	AC108676.1	3:194217046-194222232	0.271409	0.0513959	2.37339	0.000325735	0.0300747
ENSG00000196684	HSH2D	19:16244838-16269386	3.35848	1.08012	1.62579	0.000330837	0.0304241
ENSG00000143127	ITGA10	1:145524891-145543868	0.470152	0.114581	2.0194	0.000331776	0.0304241
ENSG00000166816	LDHD	16:75145758-75150669	0.383284	1.40723	-1.88113	0.000334314	0.030508
ENSG00000108551	RASD1	17:17397751-17399709	0.737696	0.169549	2.1021	0.000338325	0.030508
ENSG00000169994	MYO7B	2:128293378-128395304	0.0664871	0.29003	-2.12454	0.000338325	0.030508
ENSG00000246876	RP11-519M16.1	4:130645326-130692636	0.157598	0.743722	-2.235	0.000339042	0.030508
ENSG00000242477	CTD-2161E19.1	5:86180048-86180698	0.374222	1.6701	-2.15662	0.000339487	0.030508
ENSG00000153446	C16orf89	16:5094123-5116111	0.0591163	0.451284	-2.90291	0.000342416	0.030508
ENSG00000105219	CNTD2	19:40728115-40732597	4.37017	1.37591	1.65614	0.000344143	0.030508
ENSG00000135862	LAMC1	1:182992595-183114727	76.2283	214.347	-1.50103	0.000344402	0.030508
ENSG00000129646	QRICH2	17:74270130-74303761	2.01107	0.643987	1.63193	0.000347645	0.030508
ENSG00000246477	AF131216.6	8:11173374-11182938	0.105712	0.374965	-1.83214	0.000348503	0.030508
ENSG00000117477	CCDC181	1:169364108-169429907	0.247569	0.0219119	3.41003	0.000348534	0.030508
ENSG00000225213	RP11-197M22.2	10:16763351-16790376	0.0537729	0.629424	-3.47781	0.000348534	0.030508
ENSG00000231104	RP11-354M20.3	10:119776998-119805321	0.0455958	0.533709	-3.47781	0.000348534	0.030508
ENSG00000273375	RP11-803P9.1	3:197516571-197517240	0.643309	0.0569382	3.41003	0.000348534	0.030508
ENSG00000260941	LINC00622	1:120140325-120141894	1.57558	0.449521	1.7965	0.000358627	0.0312899
ENSG00000272216	LL22NC03-2H8.5	22:22638312-22641586	0.417713	1.2988	-1.64439	0.000369034	0.0314431
ENSG00000170122	FOXD4	9:116237-118417	0.283547	0.0437283	2.65777	0.000372105	0.0314431
ENSG00000188959	C9orf152	9:112952328-112970469	0.0616038	0.413841	-2.72682	0.000372105	0.0314431
ENSG00000197284	RP11-589F5.3	5:70070478-70074135	0.0256149	0.172075	-2.72682	0.000372105	0.0314431
ENSG00000240476	LINC00973	3:98699902-98701940	0.642844	0.0991387	2.65777	0.000372105	0.0314431
ENSG00000155961	RAB39B	X:154487526-154493874	0.101586	0.00544202	4.05451	0.000376589	0.0314431
ENSG00000229589	ACVR2B-AS1	3:38492518-38496311	0.00744532	0.143985	-4.12042	0.000376589	0.0314431
ENSG00000231170	AC002451.3	7:95225994-95243031	0.0343851	0.664975	-4.12042	0.000376589	0.0314431
ENSG00000234136	AC055764.1	3:197557556-197558167	0.0396192	0.766198	-4.12042	0.000376589	0.0314431
ENSG00000239280	RP11-271C24.3	3:113459670-113460101	0.0433793	0.838915	-4.12042	0.000376589	0.0314431
ENSG00000239797	RPL21P39	3:145542044-145542526	0.737179	0.0394913	4.05451	0.000376589	0.0314431
ENSG00000267505	CTC-296K1.3	17:42870567-42871842	0.633554	0.03394	4.05451	0.000376589	0.0314431
ENSG00000273327	OR6L2P	10:135243898-135244822	0.0202593	0.391796	-4.12042	0.000376589	0.0314431
ENSG00000130513	GDF15	19:18485541-18499986	198.154	69.9114	1.49348	0.000377437	0.0314431
ENSG00000153574	RPIA	2:88991162-89050452	14.7647	5.14015	1.51254	0.000377877	0.0314431
ENSG00000258472	RP11-192H23.4	17:26782770-26941215	5.33705	1.80736	1.552	0.000382045	0.0316424
ENSG00000006534	ALDH3B1	11:67776048-67796744	9.04156	25.3835	-1.49863	0.00038262	0.0316424
ENSG00000259031	CTD-2062F14.3	14:101005276-101006746	0.203326	1.24173	-2.59481	0.000391938	0.0323139
ENSG00000078018	MAP2	2:210288782-210598842	3.00952	8.58617	-1.52163	0.000394589	0.0324333
ENSG00000187678	SPRY4	5:141689992-141706020	8.82796	3.04467	1.52589	0.00040091	0.0328527
ENSG00000260938	RP4-593C16.3	1:178449742-178450341	1.21809	0.222533	2.42248	0.000404469	0.0329155
ENSG00000206561	COLQ	3:15491640-15563258	0.895315	0.240916	1.87874	0.000405339	0.0329155
ENSG00000262833	RP11-28G8.1	17:78775440-78779432	0.134525	0.506028	-1.91503	0.000405339	0.0329155
ENSG00000189320	FAM180A	7:135413096-135433594	0.797441	0.181926	2.11203	0.000407477	0.0329897
ENSG00000198339	HIST1H4I	6:27107076-27108418	6.37686	17.9949	-1.50591	0.000409102	0.0330221
ENSG00000107147	KCNT1	9:138594031-138684992	0.198106	0.0384078	2.33954	0.000411667	0.03313
ENSG00000111181	SLC6A12	12:299243-323736	4.95391	1.64923	1.57631	0.000415668	0.0333524
ENSG00000081138	CDH7	18:63417488-63548638	0.783201	2.3408	-1.58794	0.000417773	0.0334219
ENSG00000182308	DCAF4L1	4:41983713-41988476	1.50265	0.50048	1.57568	0.000420647	0.0335522
ENSG00000086730	LAT2	7:73613982-73644161	4.44099	1.46836	1.58601	0.000421943	0.0335563
ENSG00000175003	SLC22A1	6:160542821-160579750	1.13929	0.297339	1.92192	0.000427894	0.0339295
ENSG00000232531	AC027612.1	2:91935966-91937021	3.45583	1.08789	1.65598	0.000440754	0.0348467
ENSG00000262194	CTD-3195I5.5	17:3705459-3706676	3.8348	1.10469	1.78181	0.000449119	0.0354043
ENSG00000213997	PGAM1P7	X:46506029-46506765	0.737389	0.103524	2.78538	0.000466301	0.036439
ENSG00000227199	ST7-AS1	7:116592500-116594388	0.0396821	0.292829	-2.8542	0.000466301	0.036439
ENSG00000270083	RP1-257I20.14	22:42485634-42486032	0.187868	1.38635	-2.8542	0.000466301	0.036439
ENSG00000167100	SAMD14	17:48187404-48207246	0.897524	0.242143	1.87471	0.000470989	0.036699
ENSG00000235652	RP11-545I5.3	6:146136048-146207721	0.401679	1.44669	-1.85307	0.000488286	0.0378918
ENSG00000178184	PARD6G	18:77915115-78005429	3.77729	1.27391	1.55753	0.000489108	0.0378918
ENSG00000186530	XKR5	8:6666038-6693166	0.0191653	0.124847	-2.68259	0.000495363	0.0381571
ENSG00000231395	AC124914.3	3:23920472-23920989	0.180887	1.17833	-2.68259	0.000495363	0.0381571
ENSG00000174171	RP11-23P13.6	15:42184991-42190773	3.7104	1.21107	1.60423	0.00050157	0.0382067
ENSG00000139679	LPAR6	13:48963707-49018840	0.0355933	0.398513	-3.41403	0.000506526	0.0382067
ENSG00000232224	LINC00202-1	10:27220135-27230930	0.197073	0.0182355	3.34626	0.000506526	0.0382067
ENSG00000260660	RP11-69H7.2	15:75519094-75526292	0.968826	0.169048	2.48512	0.000511792	0.0382067
ENSG00000272428	RP11-704J17.5	6:133861922-133862312	1.67748	0.2927	2.48512	0.000511792	0.0382067
ENSG00000054219	LY75	2:160628362-160761260	0.0691508	0	6.80293	0.000517265	0.0382067
ENSG00000152049	KCNE4	2:223916532-224063117	0.109957	0	6.80293	0.000517265	0.0382067
ENSG00000185052	SLC24A3	20:19193290-19703581	0	0.0679664	-6.83764	0.000517265	0.0382067
ENSG00000214870	AC004540.5	7:26438213-26538594	0	0.25384	-6.83764	0.000517265	0.0382067
ENSG00000223549	MTND5P28	2:120972757-120974855	0	0.167528	-6.83764	0.000517265	0.0382067
ENSG00000229183	PGA4	11:60989688-61018929	0	0.288692	-6.83764	0.000517265	0.0382067
ENSG00000236434	RP11-296A18.6	1:51730588-51731746	0	0.613885	-6.83764	0.000517265	0.0382067
ENSG00000249429	CTD-2050E21.1	5:142869420-142910915	0	0.476857	-6.83764	0.000517265	0.0382067
ENSG00000255375	RP1-65P5.5	11:32154245-32165125	0	0.413375	-6.83764	0.000517265	0.0382067
ENSG00000261513	RP11-432I5.8	16:71757083-71758133	0	0.343681	-6.83764	0.000517265	0.0382067
ENSG00000115414	FN1	2:216225163-216300895	18.808	51.2101	-1.45455	0.000519912	0.0382974
ENSG00000261015	RP1-90J20.11	6:3025025-3027659	2.55317	0.868658	1.54496	0.000550774	0.0404601
ENSG00000200127	Y_RNA	17:41149933-41150024	28.1098	8.5005	1.71294	0.000560961	0.0409851
ENSG00000257410	RP11-2H8.2	12:72187635-72193407	1.8072	0.546503	1.71294	0.000560961	0.0409851
ENSG00000015592	STMN4	8:27092840-27115937	0.252294	0.0142665	3.97704	0.000575412	0.0417019
ENSG00000182676	PPP1R27	17:79791368-79792926	0.382446	0.0216262	3.97704	0.000575412	0.0417019
ENSG00000213640	RP11-797H7.3	7:64323377-64324748	0.383315	0.0216753	3.97704	0.000575412	0.0417019
ENSG00000127129	EDN2	1:41944446-41950344	33.2463	90.0571	-1.44704	0.000587662	0.0423452
ENSG00000158022	TRIM63	1:26377795-26394927	0.298786	0.0364942	2.97297	0.000589	0.0423452
ENSG00000204869	IGFL4	19:46543006-46580376	0.403181	0.0492451	2.97297	0.000589	0.0423452
ENSG00000172458	IL17D	13:21276266-21297237	0.809464	0.186546	2.09661	0.000604137	0.0433179
ENSG00000231767	MIR4426	1:192685313-192685783	33.6438	12.0384	1.47282	0.000619012	0.0442667
ENSG00000080573	COL5A3	19:10070237-10121147	1.27395	0.424963	1.57288	0.00062653	0.0445746
ENSG00000117425	PTCH2	1:45285516-45308735	1.00382	0.320776	1.63413	0.000626624	0.0445746
ENSG00000233560	KRT8P39	12:69099414-69100846	0.49694	1.59729	-1.69067	0.000628935	0.0446213
ENSG00000263004	RP11-166P13.3	17:55155659-55162385	2.45134	7.25545	-1.5734	0.000632377	0.0447477
ENSG00000254369	HOXA-AS3	7:27169596-27195542	0.0473229	0.337172	-2.8038	0.000636793	0.0449422
ENSG00000232561	GTF2IP1	7:74602783-74653438	1.81015	5.01738	-1.4798	0.000641232	0.0451374
ENSG00000138166	DUSP5	10:112257596-112271302	51.7678	19.0404	1.43343	0.000643409	0.0451727
ENSG00000104044	OCA2	15:28000021-28344504	0.0833706	0.405435	-2.27535	0.00064876	0.0453226
ENSG00000183696	UPP1	7:48128225-48148330	95.7692	35.2858	1.43093	0.000648907	0.0453226
ENSG00000204248	COL11A2	6:33130458-33160276	1.47985	0.514703	1.51329	0.000652338	0.0454446
ENSG00000204175	GPRIN2	10:46994087-47005643	0.0193514	0.12212	-2.63697	0.000660977	0.0459277
ENSG00000196796	CTB-134H23.2	16:29049923-29064047	0.471967	0.0847746	2.44345	0.0006696	0.0464073
ENSG00000122367	LDB3	10:88428206-88495825	0.40949	1.21566	-1.57765	0.000674333	0.0466048
ENSG00000224997	AL049840.1	14:104177607-104179149	1.14164	0.333769	1.76004	0.000675908	0.0466048
ENSG00000242602	CTD-2339M3.1	5:72174695-72175012	0.766095	3.17905	-2.05188	0.000708139	0.0487026
ENSG00000027869	SH2D2A	1:156776035-156786654	10.4777	3.77414	1.46313	0.000711567	0.0488139

## Sheet: HEK-293T. GOenrich
Supplementary Table S2. Differential expressed genes and Gene ontology terms in HEK293T, HUVEC, and LO2 cells
Category	ID	Description		BgRatio	pvalue	padj	geneID	Count
BP	GO:0000042	protein targeting to Golgi		18/13903	0.000360149	0.114785	RGPD5/RGPD6	2
BP	GO:0072600	establishment of protein localization to Golgi		20/13903	0.000446388	0.114785	RGPD5/RGPD6	2
BP	GO:0000301	retrograde transport, vesicle recycling within Golgi		23/13903	0.000592694	0.114785	RGPD5/RGPD6	2
BP	GO:0010955	negative regulation of protein processing		31/13903	0.00108102	0.118634	CHAC1/SERPINE2	2
BP	GO:1903318	negative regulation of protein maturation		31/13903	0.00108102	0.118634	CHAC1/SERPINE2	2
BP	GO:0034067	protein localization to Golgi apparatus		33/13903	0.00122513	0.118634	RGPD5/RGPD6	2
BP	GO:0006891	intra-Golgi vesicle-mediated transport		47/13903	0.00247489	0.203353	RGPD5/RGPD6	2
BP	GO:0021675	nerve development		63/13903	0.00440339	0.203353	SERPINE2/PLXNA4	2
BP	GO:0070613	regulation of protein processing		69/13903	0.00525924	0.203353	CHAC1/SERPINE2	2
BP	GO:1903317	regulation of protein maturation		70/13903	0.00540876	0.203353	CHAC1/SERPINE2	2
BP	GO:0034111	negative regulation of homotypic cell-cell adhesion		85/13903	0.00788186	0.203353	SERPINE2/TNFSF4	2
BP	GO:0050864	regulation of B cell activation		88/13903	0.00842732	0.203353	NFAM1/TNFSF4	2
BP	GO:0022408	negative regulation of cell-cell adhesion		114/13903	0.0138327	0.203353	SERPINE2/TNFSF4	2
BP	GO:0045619	regulation of lymphocyte differentiation		115/13903	0.0140642	0.203353	NFAM1/TNFSF4	2
BP	GO:0001558	regulation of cell growth		326/13903	0.0141376	0.203353	SERPINE2/KRT17/PLXNA4	3
BP	GO:0002830	positive regulation of type 2 immune response		11/13903	0.0172754	0.203353	TNFSF4	1
BP	GO:0015669	gas transport		11/13903	0.0172754	0.203353	HBA2	1
BP	GO:0021683	cerebellar granular layer morphogenesis		11/13903	0.0172754	0.203353	SERPINE2	1
BP	GO:0032656	regulation of interleukin-13 production		11/13903	0.0172754	0.203353	TNFSF4	1
BP	GO:0045830	positive regulation of isotype switching		11/13903	0.0172754	0.203353	TNFSF4	1
BP	GO:0050866	negative regulation of cell activation		131/13903	0.0179934	0.203353	SERPINE2/TNFSF4	2
BP	GO:0002726	positive regulation of T cell cytokine production		12/13903	0.0188317	0.203353	TNFSF4	1
BP	GO:0010766	negative regulation of sodium ion transport		12/13903	0.0188317	0.203353	SERPINE2	1
BP	GO:0031065	positive regulation of histone deacetylation		12/13903	0.0188317	0.203353	JDP2	1
BP	GO:0032616	interleukin-13 production		12/13903	0.0188317	0.203353	TNFSF4	1
BP	GO:0045064	T-helper 2 cell differentiation		12/13903	0.0188317	0.203353	TNFSF4	1
BP	GO:0045066	regulatory T cell differentiation		12/13903	0.0188317	0.203353	TNFSF4	1
BP	GO:0046639	negative regulation of alpha-beta T cell differentiation		12/13903	0.0188317	0.203353	TNFSF4	1
BP	GO:0048505	regulation of timing of cell differentiation		12/13903	0.0188317	0.203353	SERPINE2	1
BP	GO:0048711	positive regulation of astrocyte differentiation		12/13903	0.0188317	0.203353	SERPINE2	1
BP	GO:0048841	regulation of axon extension involved in axon guidance		12/13903	0.0188317	0.203353	PLXNA4	1
BP	GO:0050855	regulation of B cell receptor signaling pathway		12/13903	0.0188317	0.203353	NFAM1	1
BP	GO:0050857	positive regulation of antigen receptor-mediated signaling pathway		12/13903	0.0188317	0.203353	NFAM1	1
BP	GO:0051023	regulation of immunoglobulin secretion		12/13903	0.0188317	0.203353	TNFSF4	1
BP	GO:2000515	negative regulation of CD4-positive, alpha-beta T cell activation		12/13903	0.0188317	0.203353	TNFSF4	1
BP	GO:0050865	regulation of cell activation		373/13903	0.0202086	0.203353	NFAM1/SERPINE2/TNFSF4	3
BP	GO:0040034	regulation of development, heterochronic		13/13903	0.0203856	0.203353	SERPINE2	1
BP	GO:0045911	positive regulation of DNA recombination		13/13903	0.0203856	0.203353	TNFSF4	1
BP	GO:0046641	positive regulation of alpha-beta T cell proliferation		13/13903	0.0203856	0.203353	TNFSF4	1
BP	GO:0051797	regulation of hair follicle development		13/13903	0.0203856	0.203353	KRT17	1
BP	GO:0090330	regulation of platelet aggregation		13/13903	0.0203856	0.203353	SERPINE2	1
BP	GO:0021681	cerebellar granular layer development		14/13903	0.0219372	0.203353	SERPINE2	1
BP	GO:0032660	regulation of interleukin-17 production		14/13903	0.0219372	0.203353	TNFSF4	1
BP	GO:0045063	T-helper 1 cell differentiation		14/13903	0.0219372	0.203353	TNFSF4	1
BP	GO:0045109	intermediate filament organization		14/13903	0.0219372	0.203353	KRT17	1
BP	GO:0002825	regulation of T-helper 1 type immune response		15/13903	0.0234865	0.203353	TNFSF4	1
BP	GO:0010544	negative regulation of platelet activation		15/13903	0.0234865	0.203353	SERPINE2	1
BP	GO:0021783	preganglionic parasympathetic fiber development		15/13903	0.0234865	0.203353	PLXNA4	1
BP	GO:0045624	positive regulation of T-helper cell differentiation		15/13903	0.0234865	0.203353	TNFSF4	1
BP	GO:0048305	immunoglobulin secretion		15/13903	0.0234865	0.203353	TNFSF4	1
BP	GO:0071380	cellular response to prostaglandin E stimulus		15/13903	0.0234865	0.203353	TNFSF4	1
BP	GO:0090312	positive regulation of protein deacetylation		15/13903	0.0234865	0.203353	JDP2	1
BP	GO:0002724	regulation of T cell cytokine production		16/13903	0.0250334	0.203353	TNFSF4	1
BP	GO:0032620	interleukin-17 production		16/13903	0.0250334	0.203353	TNFSF4	1
BP	GO:0048486	parasympathetic nervous system development		16/13903	0.0250334	0.203353	PLXNA4	1
BP	GO:0048846	axon extension involved in axon guidance		16/13903	0.0250334	0.203353	PLXNA4	1
BP	GO:0051560	mitochondrial calcium ion homeostasis		16/13903	0.0250334	0.203353	SMDT1	1
BP	GO:1902284	neuron projection extension involved in neuron projection guidance		16/13903	0.0250334	0.203353	PLXNA4	1
BP	GO:1902667	regulation of axon guidance		16/13903	0.0250334	0.203353	PLXNA4	1
BP	GO:0006349	regulation of gene expression by genetic imprinting		17/13903	0.0265779	0.203353	DIRAS3	1
BP	GO:0007620	copulation		17/13903	0.0265779	0.203353	SERPINE2	1
BP	GO:0031639	plasminogen activation		17/13903	0.0265779	0.203353	SERPINE2	1
BP	GO:0032753	positive regulation of interleukin-4 production		17/13903	0.0265779	0.203353	TNFSF4	1
BP	GO:0048532	anatomical structure arrangement		17/13903	0.0265779	0.203353	PLXNA4	1
BP	GO:0016049	cell growth		416/13903	0.0268548	0.203353	SERPINE2/KRT17/PLXNA4	3
BP	GO:0002828	regulation of type 2 immune response		18/13903	0.0281201	0.203353	TNFSF4	1
BP	GO:0031424	keratinization		18/13903	0.0281201	0.203353	KRT17	1
BP	GO:0034695	response to prostaglandin E		18/13903	0.0281201	0.203353	TNFSF4	1
BP	GO:0045191	regulation of isotype switching		18/13903	0.0281201	0.203353	TNFSF4	1
BP	GO:0048485	sympathetic nervous system development		18/13903	0.0281201	0.203353	PLXNA4	1
BP	GO:0071379	cellular response to prostaglandin stimulus		18/13903	0.0281201	0.203353	TNFSF4	1
BP	GO:0042104	positive regulation of activated T cell proliferation		19/13903	0.02966	0.203353	TNFSF4	1
BP	GO:0046640	regulation of alpha-beta T cell proliferation		19/13903	0.02966	0.203353	TNFSF4	1
BP	GO:0050919	negative chemotaxis		19/13903	0.02966	0.203353	PLXNA4	1
BP	GO:0042113	B cell activation		175/13903	0.0308561	0.203353	NFAM1/TNFSF4	2
BP	GO:0002369	T cell cytokine production		20/13903	0.0311976	0.203353	TNFSF4	1
BP	GO:0042634	regulation of hair cycle		20/13903	0.0311976	0.203353	KRT17	1
BP	GO:0042744	hydrogen peroxide catabolic process		20/13903	0.0311976	0.203353	HBA2	1
BP	GO:0043372	positive regulation of CD4-positive, alpha-beta T cell differentiation		20/13903	0.0311976	0.203353	TNFSF4	1
BP	GO:0046636	negative regulation of alpha-beta T cell activation		20/13903	0.0311976	0.203353	TNFSF4	1
BP	GO:0002714	positive regulation of B cell mediated immunity		21/13903	0.0327328	0.203353	TNFSF4	1
BP	GO:0002891	positive regulation of immunoglobulin mediated immune response		21/13903	0.0327328	0.203353	TNFSF4	1
BP	GO:0021602	cranial nerve morphogenesis		21/13903	0.0327328	0.203353	PLXNA4	1
BP	GO:0021952	central nervous system projection neuron axonogenesis		21/13903	0.0327328	0.203353	PLXNA4	1
BP	GO:0031063	regulation of histone deacetylation		21/13903	0.0327328	0.203353	JDP2	1
BP	GO:0032689	negative regulation of interferon-gamma production		21/13903	0.0327328	0.203353	TNFSF4	1
BP	GO:0060384	innervation		21/13903	0.0327328	0.203353	SERPINE2	1
BP	GO:0007162	negative regulation of cell adhesion		183/13903	0.0334953	0.203353	SERPINE2/TNFSF4	2
BP	GO:0007099	centriole replication		22/13903	0.0342657	0.203353	CETN2	1
BP	GO:0042092	type 2 immune response		22/13903	0.0342657	0.203353	TNFSF4	1
BP	GO:0045622	regulation of T-helper cell differentiation		22/13903	0.0342657	0.203353	TNFSF4	1
BP	GO:0050974	detection of mechanical stimulus involved in sensory perception		22/13903	0.0342657	0.203353	SERPINE2	1
BP	GO:0071526	semaphorin-plexin signaling pathway		22/13903	0.0342657	0.203353	PLXNA4	1
BP	GO:1902105	regulation of leukocyte differentiation		189/13903	0.0355314	0.203353	NFAM1/TNFSF4	2
BP	GO:0002823	negative regulation of adaptive immune response based on somatic recombination of immune receptors built from immunoglobulin superfamily domains		23/13903	0.0357963	0.203353	TNFSF4	1
BP	GO:0032673	regulation of interleukin-4 production		23/13903	0.0357963	0.203353	TNFSF4	1
BP	GO:0032733	positive regulation of interleukin-10 production		23/13903	0.0357963	0.203353	TNFSF4	1
BP	GO:0034694	response to prostaglandin		23/13903	0.0357963	0.203353	TNFSF4	1
BP	GO:0046633	alpha-beta T cell proliferation		23/13903	0.0357963	0.203353	TNFSF4	1
BP	GO:2000516	positive regulation of CD4-positive, alpha-beta T cell activation		23/13903	0.0357963	0.203353	TNFSF4	1
BP	GO:0002639	positive regulation of immunoglobulin production		24/13903	0.0373246	0.203353	TNFSF4	1
BP	GO:0008045	motor neuron axon guidance		24/13903	0.0373246	0.203353	PLXNA4	1
BP	GO:0010543	regulation of platelet activation		24/13903	0.0373246	0.203353	SERPINE2	1
BP	GO:0033363	secretory granule organization		24/13903	0.0373246	0.203353	SERPINE2	1
BP	GO:0045577	regulation of B cell differentiation		24/13903	0.0373246	0.203353	NFAM1	1
BP	GO:0045746	negative regulation of Notch signaling pathway		24/13903	0.0373246	0.203353	CHAC1	1
BP	GO:0002720	positive regulation of cytokine production involved in immune response		25/13903	0.0388506	0.203353	TNFSF4	1
BP	GO:0002820	negative regulation of adaptive immune response		25/13903	0.0388506	0.203353	TNFSF4	1
BP	GO:0032735	positive regulation of interleukin-12 production		25/13903	0.0388506	0.203353	TNFSF4	1
BP	GO:0071514	genetic imprinting		25/13903	0.0388506	0.203353	DIRAS3	1
BP	GO:0098534	centriole assembly		25/13903	0.0388506	0.203353	CETN2	1
BP	GO:0045581	negative regulation of T cell differentiation		26/13903	0.0403742	0.206282	TNFSF4	1
BP	GO:0048710	regulation of astrocyte differentiation		26/13903	0.0403742	0.206282	SERPINE2	1
BP	GO:0021955	central nervous system neuron axonogenesis		27/13903	0.0418956	0.206282	PLXNA4	1
BP	GO:0031069	hair follicle morphogenesis		27/13903	0.0418956	0.206282	KRT17	1
BP	GO:0043370	regulation of CD4-positive, alpha-beta T cell differentiation		27/13903	0.0418956	0.206282	TNFSF4	1
BP	GO:0045687	positive regulation of glial cell differentiation		27/13903	0.0418956	0.206282	SERPINE2	1
BP	GO:0045879	negative regulation of smoothened signaling pathway		27/13903	0.0418956	0.206282	SERPINE2	1
BP	GO:0032633	interleukin-4 production		28/13903	0.0434146	0.207184	TNFSF4	1
BP	GO:0045684	positive regulation of epidermis development		28/13903	0.0434146	0.207184	KRT17	1
BP	GO:0046006	regulation of activated T cell proliferation		28/13903	0.0434146	0.207184	TNFSF4	1
BP	GO:0002711	positive regulation of T cell mediated immunity		29/13903	0.0449314	0.207184	TNFSF4	1
BP	GO:0019098	reproductive behavior		29/13903	0.0449314	0.207184	SERPINE2	1
BP	GO:0032743	positive regulation of interleukin-2 production		29/13903	0.0449314	0.207184	TNFSF4	1
BP	GO:0042088	T-helper 1 type immune response		29/13903	0.0449314	0.207184	TNFSF4	1
BP	GO:0090311	regulation of protein deacetylation		29/13903	0.0449314	0.207184	JDP2	1
BP	GO:0002204	somatic recombination of immunoglobulin genes involved in immune response		30/13903	0.0464458	0.207577	TNFSF4	1
BP	GO:0002208	somatic diversification of immunoglobulins involved in immune response		30/13903	0.0464458	0.207577	TNFSF4	1
BP	GO:0045190	isotype switching		30/13903	0.0464458	0.207577	TNFSF4	1
BP	GO:0048730	epidermis morphogenesis		30/13903	0.0464458	0.207577	KRT17	1
BP	GO:0021696	cerebellar cortex morphogenesis		31/13903	0.047958	0.20782	SERPINE2	1
BP	GO:2000514	regulation of CD4-positive, alpha-beta T cell activation		31/13903	0.047958	0.20782	TNFSF4	1
BP	GO:0002889	regulation of immunoglobulin mediated immune response		32/13903	0.0494678	0.20782	TNFSF4	1
BP	GO:0032653	regulation of interleukin-10 production		32/13903	0.0494678	0.20782	TNFSF4	1
BP	GO:0045104	intermediate filament cytoskeleton organization		32/13903	0.0494678	0.20782	KRT17	1

## Sheet: HUVEC. GOenrich
Supplementary Table S2. Differential expressed genes and Gene ontology terms in HEK293T, HUVEC, and LO2 cells
Category	ID	Description	GeneRatio	BgRatio	pvalue	padj	geneID	Count
BP	GO:0060337	type I interferon signaling pathway	19/338	66/12396	6.18294e-15	8.51997e-12	OAS2/XAF1/OAS1/IFIT1/RNASEL/MX2/IFI6/IFIT3/IFI27/EGR1/GBP2/PSMB8/OASL/IFITM1/IFIT2/ISG15/USP18/IRF7/MX1	19
BP	GO:0071357	cellular response to type I interferon	19/338	66/12396	6.18294e-15	8.51997e-12	OAS2/XAF1/OAS1/IFIT1/RNASEL/MX2/IFI6/IFIT3/IFI27/EGR1/GBP2/PSMB8/OASL/IFITM1/IFIT2/ISG15/USP18/IRF7/MX1	19
BP	GO:0034340	response to type I interferon	19/338	67/12396	8.41894e-15	8.51997e-12	OAS2/XAF1/OAS1/IFIT1/RNASEL/MX2/IFI6/IFIT3/IFI27/EGR1/GBP2/PSMB8/OASL/IFITM1/IFIT2/ISG15/USP18/IRF7/MX1	19
BP	GO:0098542	defense response to other organism	33/338	337/12396	1.72419e-10	1.30866e-07	OAS2/OAS1/IFI44L/IFIT1/HTRA1/PGC/LYZ/RNASEL/MX2/ARF1/PHYHIP/DDX60/IFIT3/JCHAIN/TRIM22/FGF14/ALPK1/OASL/IFITM1/IFIT2/HIST1H2BJ/CXCL6/ISG15/IFIH1/ANXA3/PLAC8/IRF7/GBP1/HIST2H2BE/SLPI/TLR6/PM20D1/MX1	33
BP	GO:0045071	negative regulation of viral genome replication	10/338	41/12396	1.05152e-07	6.38486e-05	OAS1/IFIT1/RNASEL/HMGA2/OASL/IFITM1/ISG15/PARP10/SLPI/MX1	10
BP	GO:0051607	defense response to virus	23/338	246/12396	2.59888e-07	0.000130085	OAS2/OAS1/IFI44L/IFIT1/HTRA1/RNASEL/MX2/ARF1/PHYHIP/DDX60/IFIT3/TRIM22/FGF14/ALPK1/OASL/IFITM1/IFIT2/ISG15/IFIH1/IRF7/GBP1/PM20D1/MX1	23
BP	GO:0019221	cytokine-mediated signaling pathway	31/338	412/12396	3.03793e-07	0.000130085	OAS2/XAF1/OAS1/IFIT1/EREG/TNFSF14/RNASEL/IL1R2/ACSL1/MX2/IFI6/IFIT3/CCL2/CD74/TRIM22/IFI27/EGR1/GBP2/PSMB8/OASL/TNFRSF11B/IFITM1/IFIT2/CXCL6/ISG15/USP18/IRF7/EDA/PTAFR/GBP1/MX1	31
BP	GO:0009615	response to virus	26/338	309/12396	3.42781e-07	0.000130085	OAS2/OAS1/IFI44L/IFIT1/HTRA1/RNASEL/HMGA2/MX2/ARF1/PHYHIP/DDX60/IFIT3/IFI44/TRIM22/FGF14/ALPK1/OASL/IFITM1/ACTA2/IFIT2/ISG15/IFIH1/IRF7/GBP1/PM20D1/MX1	26
BP	GO:0019079	viral genome replication	12/338	82/12396	2.07413e-06	0.000699673	OAS1/NFIA/IFIT1/RNASEL/HMGA2/CCL2/OASL/IFITM1/ISG15/PARP10/SLPI/MX1	12
BP	GO:0045069	regulation of viral genome replication	10/338	64/12396	8.14032e-06	0.0024714	OAS1/IFIT1/RNASEL/HMGA2/OASL/IFITM1/ISG15/PARP10/SLPI/MX1	10
BP	GO:0043901	negative regulation of multi-organism process	13/338	111/12396	9.89648e-06	0.00273143	OAS1/IFIT1/HTRA1/NPPC/RNASEL/HMGA2/ARHGDIB/OASL/IFITM1/ISG15/PARP10/SLPI/MX1	13
BP	GO:1903901	negative regulation of viral life cycle	10/338	68/12396	1.41861e-05	0.00358909	OAS1/IFIT1/RNASEL/HMGA2/OASL/IFITM1/ISG15/PARP10/SLPI/MX1	10
BP	GO:0048525	negative regulation of viral process	10/338	70/12396	1.84432e-05	0.0043072	OAS1/IFIT1/RNASEL/HMGA2/OASL/IFITM1/ISG15/PARP10/SLPI/MX1	10
BP	GO:0007610	behavior	29/338	483/12396	5.74867e-05	0.0124664	TNFSF14/SNCG/FGF1/SERPINE2/LGI4/SCG2/PTGS1/CCL2/PITX3/CD74/FGF14/EGR1/RASGRF1/JPH4/ZFHX3/NRXN2/DCDC2/KLRC4-KLRK1/CXCL6/RAC2/STS/SCT/FXN/KCNIP3/RARRES2/SLITRK6/FZD9/ARTN/ARC	29
BP	GO:0060384	innervation	5/338	17/12396	6.91068e-05	0.0139872	SERPINE2/UNC13A/SLITRK6/RET/FGFR3	5
BP	GO:0035455	response to interferon-alpha	5/338	18/12396	9.3559e-05	0.0177528	OAS1/MX2/IFIT3/IFITM1/IFIT2	5
BP	GO:0042742	defense response to bacterium	11/338	102/12396	0.000102396	0.0182867	PGC/LYZ/JCHAIN/HIST1H2BJ/CXCL6/ISG15/ANXA3/PLAC8/HIST2H2BE/SLPI/TLR6	11
BP	GO:0034341	response to interferon-gamma	11/338	103/12396	0.000111897	0.0188734	OAS2/OAS1/CCL2/TRIM22/GBP2/OASL/IFITM1/PARP9/IRF7/PTAFR/GBP1	11
BP	GO:0040017	positive regulation of locomotion	20/338	295/12396	0.000171286	0.0273698	TNFSF14/FGF1/FN1/SCG2/CCL2/SPARC/CD74/LAMB1/CXCL6/RAC2/RARRES2/LEF1/ANXA3/DDR2/ARTN/SNAI2/RET/PPAP2B/SCARB1/ANGPTL3	20
BP	GO:0019731	antibacterial humoral response	5/338	21/12396	0.000207727	0.0315329	PGC/JCHAIN/HIST1H2BJ/HIST2H2BE/SLPI	5
BP	GO:0019730	antimicrobial humoral response	5/338	24/12396	0.000405676	0.0586492	PGC/JCHAIN/HIST1H2BJ/HIST2H2BE/SLPI	5
BP	GO:0043567	regulation of insulin-like growth factor receptor signaling pathway	4/338	14/12396	0.000437676	0.0596196	IGFBP3/NKX3-1/CDH3/IGFBP1	4
BP	GO:0060333	interferon-gamma-mediated signaling pathway	8/338	67/12396	0.000451663	0.0596196	OAS2/OAS1/TRIM22/GBP2/OASL/IRF7/PTAFR/GBP1	8
BP	GO:0030334	regulation of cell migration	26/338	472/12396	0.000532356	0.0664593	IGFBP3/TNFSF14/FGF1/SERPINE2/FN1/CCL2/SPARC/ARHGDIB/CD74/DLL4/LAMB1/IFITM1/KLRC4-KLRK1/CXCL6/RAC2/STRAP/RARRES2/LEF1/ANXA3/DDR2/SNAI2/RET/PPAP2B/SCARB1/ANGPTL3/MMP10	26
BP	GO:0030335	positive regulation of cell migration	18/338	275/12396	0.00054726	0.0664593	TNFSF14/FGF1/FN1/CCL2/SPARC/CD74/LAMB1/CXCL6/RAC2/RARRES2/LEF1/ANXA3/DDR2/SNAI2/RET/PPAP2B/SCARB1/ANGPTL3	18
BP	GO:0071346	cellular response to interferon-gamma	9/338	87/12396	0.000591863	0.0691114	OAS2/OAS1/CCL2/TRIM22/GBP2/OASL/IRF7/PTAFR/GBP1	9
BP	GO:0050673	epithelial cell proliferation	17/338	255/12396	0.000630967	0.0703145	IGFBP3/HTRA1/EREG/FGF1/ID1/SCG2/CCL2/SPARC/DLL4/LAMB1/ALDH1A2/STRAP/NKX3-1/SNAI2/FGFR3/CDH3/SCARB1	17
BP	GO:0044708	single-organism behavior	18/338	279/12396	0.000648487	0.0703145	SNCG/SERPINE2/LGI4/PTGS1/FGF14/EGR1/RASGRF1/JPH4/ZFHX3/NRXN2/DCDC2/STS/SCT/FXN/KCNIP3/SLITRK6/FZD9/ARC	18
BP	GO:2000147	positive regulation of cell motility	18/338	283/12396	0.000765436	0.0790382	TNFSF14/FGF1/FN1/CCL2/SPARC/CD74/LAMB1/CXCL6/RAC2/RARRES2/LEF1/ANXA3/DDR2/SNAI2/RET/PPAP2B/SCARB1/ANGPTL3	18
BP	GO:0050678	regulation of epithelial cell proliferation	15/338	214/12396	0.00078101	0.0790382	HTRA1/EREG/FGF1/ID1/SCG2/CCL2/SPARC/DLL4/LAMB1/ALDH1A2/STRAP/NKX3-1/SNAI2/FGFR3/CDH3	15
BP	GO:0050920	regulation of chemotaxis	10/338	110/12396	0.000833445	0.0816238	TNFSF14/FGF1/SCG2/CCL2/CD74/KLRC4-KLRK1/CXCL6/RAC2/RARRES2/ARTN	10
BP	GO:0051272	positive regulation of cellular component movement	18/338	289/12396	0.000974635	0.0924685	TNFSF14/FGF1/FN1/CCL2/SPARC/CD74/LAMB1/CXCL6/RAC2/RARRES2/LEF1/ANXA3/DDR2/SNAI2/RET/PPAP2B/SCARB1/ANGPTL3	18
BP	GO:0008285	negative regulation of cell proliferation	26/338	498/12396	0.00116844	0.104963	SMAD6/IGFBP3/EREG/NPPC/SERPINE2/HIST1H2AC/SCG2/IFIT3/SPARC/TIMP2/DLL4/PDCD1LG2/IFITM1/ALDH1A2/LBX1/STRAP/RARRES3/DLL1/PARP10/NDRG2/NKX3-1/NUPR1/SNAI2/TFF1/FGFR3/TOB1	26
BP	GO:0032091	negative regulation of protein binding	7/338	60/12396	0.00117547	0.104963	IFIT1/ID1/NES/IFIT2/LEF1/NKX3-1/SLPI	7
BP	GO:0048799	organ maturation	4/338	18/12396	0.00122732	0.105212	ALDH1A2/RET/PHOSPHO1/FGFR3	4
BP	GO:0043900	regulation of multi-organism process	21/338	370/12396	0.00124757	0.105212	OAS1/IFIT1/HTRA1/PGC/NPPC/RNASEL/HMGA2/ARF1/PHYHIP/DDX60/ARHGDIB/FGF14/ALPK1/OASL/IFITM1/ISG15/PARP10/LEF1/SLPI/PM20D1/MX1	21
BP	GO:0045661	regulation of myoblast differentiation	5/338	31/12396	0.00138696	0.113806	IGFBP3/TNFSF14/ID3/ZFHX3/DLL1	5
BP	GO:0050795	regulation of behavior	11/338	139/12396	0.00147059	0.117492	TNFSF14/FGF1/SCG2/CCL2/CD74/ZFHX3/KLRC4-KLRK1/CXCL6/RAC2/RARRES2/ARTN	11
BP	GO:0051100	negative regulation of binding	9/338	101/12396	0.00172841	0.131639	IFIT1/HMGA2/ID1/NES/IFIT2/LEF1/NKX3-1/SLPI/CYP2D6	9
BP	GO:0050921	positive regulation of chemotaxis	8/338	82/12396	0.00173437	0.131639	TNFSF14/SCG2/CCL2/CD74/CXCL6/RAC2/RARRES2/ARTN	8
BP	GO:0002688	regulation of leukocyte chemotaxis	7/338	66/12396	0.0020626	0.149096	TNFSF14/CCL2/CD74/KLRC4-KLRK1/CXCL6/RAC2/RARRES2	7
BP	GO:0048145	regulation of fibroblast proliferation	7/338	66/12396	0.0020626	0.149096	EREG/FN1/CD74/PARP10/DDR2/NUPR1/BTC	7
BP	GO:0050792	regulation of viral process	12/338	169/12396	0.00229806	0.162254	OAS1/IFIT1/RNASEL/HMGA2/OASL/IFITM1/ISG15/PARP10/LEF1/SLPI/PM20D1/MX1	12
BP	GO:0048144	fibroblast proliferation	7/338	68/12396	0.00245142	0.169148	EREG/FN1/CD74/PARP10/DDR2/NUPR1/BTC	7
BP	GO:0009612	response to mechanical stimulus	11/338	150/12396	0.0026908	0.181539	FOSB/TNFSF14/SERPINE2/KCNJ2/CASP1/CCL2/EGR1/NRXN2/SLITRK6/ANKRD1/PKD1L2	11
BP	GO:0072676	lymphocyte migration	5/338	37/12396	0.00311373	0.205506	TNFSF14/CCL2/KLRC4-KLRK1/ARTN/RET	5
BP	GO:0048520	positive regulation of behavior	8/338	91/12396	0.00334956	0.206943	TNFSF14/SCG2/CCL2/CD74/CXCL6/RAC2/RARRES2/ARTN	8
BP	GO:0002690	positive regulation of leukocyte chemotaxis	6/338	54/12396	0.00337221	0.206943	TNFSF14/CCL2/CD74/CXCL6/RAC2/RARRES2	6
BP	GO:0009593	detection of chemical stimulus	6/338	54/12396	0.00337221	0.206943	OR2B6/OR2A1/OR1J1/TAS2R31/SCARB1/TLR6	6
BP	GO:0071695	anatomical structure maturation	5/338	38/12396	0.00350685	0.206943	ALDH1A2/RET/PHOSPHO1/FGFR3/CDH3	5
BP	GO:0033622	integrin activation	3/338	12/12396	0.00368081	0.206943	FN1/COL16A1/FERMT2	3
BP	GO:0035988	chondrocyte proliferation	3/338	12/12396	0.00368081	0.206943	HMGA2/DDR2/FGFR3	3
BP	GO:0050911	detection of chemical stimulus involved in sensory perception of smell	3/338	12/12396	0.00368081	0.206943	OR2B6/OR2A1/OR1J1	3
BP	GO:1901623	regulation of lymphocyte chemotaxis	3/338	12/12396	0.00368081	0.206943	TNFSF14/CCL2/KLRC4-KLRK1	3
BP	GO:0030509	BMP signaling pathway	8/338	93/12396	0.00383051	0.211444	SMAD6/HTRA1/ID1/EGR1/LEF1/TOB1/SLC39A5/ZCCHC12	8
BP	GO:0050803	regulation of synapse structure or activity	11/338	158/12396	0.00401155	0.213668	ARF1/SERPINE2/IGSF9/UNC13A/FGF14/EGR1/RASGRF1/JPH4/ADGRB3/SLITRK6/ARC	11
BP	GO:1903900	regulation of viral life cycle	11/338	158/12396	0.00401155	0.213668	OAS1/IFIT1/RNASEL/HMGA2/OASL/IFITM1/ISG15/PARP10/LEF1/SLPI/MX1	11
BP	GO:0071622	regulation of granulocyte chemotaxis	4/338	25/12396	0.00436588	0.222529	CCL2/CD74/RAC2/RARRES2	4
BP	GO:0009617	response to bacterium	17/338	306/12396	0.00439438	0.222529	PGC/LYZ/CASP1/CCL2/SPARC/JCHAIN/HIST1H2BJ/CXCL6/ISG15/ANXA3/PLAC8/ANKRD1/PTAFR/SCARB1/HIST2H2BE/SLPI/TLR6	17
BP	GO:0043903	regulation of symbiosis, encompassing mutualism through parasitism	12/338	183/12396	0.0043978	0.222529	OAS1/IFIT1/RNASEL/HMGA2/OASL/IFITM1/ISG15/PARP10/LEF1/SLPI/PM20D1/MX1	12
BP	GO:0014031	mesenchymal cell development	9/338	117/12396	0.00468335	0.225975	HMGA2/S100A4/FOXA1/ALDH1A2/STRAP/LEF1/SNAI2/RET/DACT3	9
BP	GO:0045663	positive regulation of myoblast differentiation	3/338	13/12396	0.00468921	0.225975	IGFBP3/TNFSF14/ZFHX3	3
BP	GO:0072012	glomerulus vasculature development	3/338	13/12396	0.00468921	0.225975	EGR1/ACTA2/SERPINB7	3
BP	GO:0071772	response to BMP	8/338	97/12396	0.00495106	0.231253	SMAD6/HTRA1/ID1/EGR1/LEF1/TOB1/SLC39A5/ZCCHC12	8
BP	GO:0071773	cellular response to BMP stimulus	8/338	97/12396	0.00495106	0.231253	SMAD6/HTRA1/ID1/EGR1/LEF1/TOB1/SLC39A5/ZCCHC12	8
BP	GO:0050900	leukocyte migration	14/338	235/12396	0.00514436	0.236641	SLC7A5/TNFSF14/FN1/SCG2/CCL2/SELPLG/CD74/KLRC4-KLRK1/CXCL6/RAC2/RARRES2/PROC/ARTN/RET	14
BP	GO:0052547	regulation of peptidase activity	16/338	286/12396	0.00528148	0.239322	MEFV/TNFSF14/SERPINE2/FN1/CASP1/IFI6/TIMP2/IFI27/SERPINA5/LEF1/NKX3-1/SERPINB7/RET/NAIP/RAG1/SLPI	16
BP	GO:2001239	regulation of extrinsic apoptotic signaling pathway in absence of ligand	5/338	42/12396	0.00543949	0.242857	IFI6/UNC5B/SNAI2/RET/STRADB	5
BP	GO:0016042	lipid catabolic process	13/338	213/12396	0.00565637	0.245831	LIPC/LIPF/PAFAH1B2/PLCB4/STS/RARRES2/PLCH2/ACOX2/RARRES3/AADAC/SCARB1/ANGPTL3/LIPI	13
BP	GO:0043516	regulation of DNA damage response, signal transduction by p53 class mediator	4/338	27/12396	0.00580357	0.245831	CD74/HIC1/ANKRD1/SNAI2	4
BP	GO:0048009	insulin-like growth factor receptor signaling pathway	4/338	27/12396	0.00580357	0.245831	IGFBP3/NKX3-1/CDH3/IGFBP1	4
BP	GO:0048864	stem cell development	9/338	121/12396	0.00582998	0.245831	HMGA2/S100A4/FOXA1/ALDH1A2/STRAP/LEF1/SNAI2/RET/DACT3	9
BP	GO:0048167	regulation of synaptic plasticity	8/338	100/12396	0.00594439	0.24701	ARF1/SERPINE2/UNC13A/FGF14/EGR1/RASGRF1/JPH4/ARC	8
BP	GO:0048146	positive regulation of fibroblast proliferation	5/338	43/12396	0.00602066	0.24701	EREG/FN1/CD74/DDR2/BTC	5
BP	GO:0007600	sensory perception	18/338	344/12396	0.00634341	0.249033	SERPINE2/PTGS1/OR2B6/TRPM8/DLL4/TGFBI/SLC24A1/OR2A1/BARHL1/EFEMP1/OR1J1/TAS2R31/FXN/KCNIP3/LEF1/SLITRK6/SNAI2/CDH3	18
BP	GO:0021700	developmental maturation	12/338	192/12396	0.00641436	0.249033	NFIA/EREG/NPPC/LGI4/UNC13A/BFSP1/FOXA1/ALDH1A2/RET/PHOSPHO1/FGFR3/CDH3	12
BP	GO:0006954	inflammatory response	20/338	399/12396	0.00658046	0.249033	MEFV/KLRG1/LYZ/FN1/CASP1/SCG2/PTGS1/CCL2/IL17D/APOL3/TNFAIP6/CXCL6/RARRES2/NUPR1/NAIP/PTAFR/MYLK3/TLR6/IL17C/PARP4	20
BP	GO:0022604	regulation of cell morphogenesis	20/338	399/12396	0.00658046	0.249033	FN1/ID1/NGEF/CCL2/CPNE5/SPARC/UNC13A/FERMT2/WTIP/FOXA1/DPYSL2/ADGRB3/STRAP/CDH4/XK/LEF1/RET/DACT3/ARC/GBP1	20
BP	GO:1901099	negative regulation of signal transduction in absence of ligand	4/338	28/12396	0.00662787	0.249033	IFI6/UNC5B/SNAI2/STRADB	4
BP	GO:2001240	negative regulation of extrinsic apoptotic signaling pathway in absence of ligand	4/338	28/12396	0.00662787	0.249033	IFI6/UNC5B/SNAI2/STRADB	4
BP	GO:0051148	negative regulation of muscle cell differentiation	5/338	44/12396	0.00664416	0.249033	EREG/BHLHE41/ID3/ZFHX3/DLL1	5
BP	GO:0060326	cell chemotaxis	10/338	147/12396	0.00698826	0.258736	TNFSF14/FGF1/SCG2/CCL2/CD74/KLRC4-KLRK1/CXCL6/RAC2/RARRES2/LEF1	10
BP	GO:0061437	renal system vasculature development	3/338	15/12396	0.00716488	0.258959	EGR1/ACTA2/SERPINB7	3
BP	GO:0061440	kidney vasculature development	3/338	15/12396	0.00716488	0.258959	EGR1/ACTA2/SERPINB7	3
BP	GO:0050907	detection of chemical stimulus involved in sensory perception	4/338	29/12396	0.00752616	0.266705	OR2B6/OR2A1/OR1J1/TAS2R31	4
BP	GO:0048762	mesenchymal cell differentiation	9/338	126/12396	0.00755489	0.266705	HMGA2/S100A4/FOXA1/ALDH1A2/STRAP/LEF1/SNAI2/RET/DACT3	9
BP	GO:0052548	regulation of endopeptidase activity	15/338	272/12396	0.00773144	0.2698	MEFV/TNFSF14/SERPINE2/CASP1/IFI6/TIMP2/IFI27/SERPINA5/LEF1/NKX3-1/SERPINB7/RET/NAIP/RAG1/SLPI	15
BP	GO:0001837	epithelial to mesenchymal transition	7/338	84/12396	0.00792132	0.273285	HMGA2/S100A4/FOXA1/STRAP/LEF1/SNAI2/DACT3	7
BP	GO:0007611	learning or memory	10/338	150/12396	0.00801698	0.273478	PTGS1/EGR1/RASGRF1/JPH4/NRXN2/DCDC2/STS/SCT/FZD9/ARC	10
BP	GO:0045667	regulation of osteoblast differentiation	7/338	85/12396	0.00843632	0.282134	NPPC/ID1/ID3/IFITM1/DDR2/SNAI2/TOB1	7
BP	GO:0003416	endochondral bone growth	3/338	16/12396	0.00864244	0.282134	NPPC/DDR2/FGFR3	3
BP	GO:0031424	keratinization	3/338	16/12396	0.00864244	0.282134	ABCA12/CDH3/KAZN	3
BP	GO:0048665	neuron fate specification	3/338	16/12396	0.00864244	0.282134	FOXA1/LBX1/DLL1	3
BP	GO:0030595	leukocyte chemotaxis	8/338	107/12396	0.00884687	0.282727	TNFSF14/SCG2/CCL2/CD74/KLRC4-KLRK1/CXCL6/RAC2/RARRES2	8
BP	GO:0061351	neural precursor cell proliferation	8/338	107/12396	0.00884687	0.282727	DLL4/NES/DCT/LEF1/TRNP1/FZD9/ARTN/SLC39A5	8
BP	GO:0001568	blood vessel development	21/338	439/12396	0.00905293	0.286299	EREG/FGF1/FN1/ID1/SCG2/CCL2/SPARC/DLL4/TGFBI/EGR1/ACTA2/ADGRB3/ALDH1A2/DLL1/LEF1/ANXA3/NKX3-1/SERPINB7/ANGPTL6/PPAP2B/ANGPTL3	21
BP	GO:0051606	detection of stimulus	12/338	202/12396	0.00944672	0.291202	HMGA2/SERPINE2/OR2B6/TRPM8/SLC24A1/OR2A1/OR1J1/TAS2R31/PKD1L2/SCARB1/PCP2/TLR6	12
BP	GO:0001935	endothelial cell proliferation	7/338	87/12396	0.0095396	0.291202	SCG2/CCL2/SPARC/DLL4/ALDH1A2/FGFR3/SCARB1	7
BP	GO:0042493	response to drug	16/338	305/12396	0.00955929	0.291202	FOSB/NPPC/HMGA2/ACSL1/CCL2/TIMP2/EGR1/TNFRSF11B/DPYSL2/NKX3-1/ANKRD1/RET/CDH3/CA9/PARP4/CYP2D6	16
BP	GO:0035690	cellular response to drug	5/338	48/12396	0.00959163	0.291202	HMGA2/CCL2/EGR1/NKX3-1/ANKRD1	5
BP	GO:0032103	positive regulation of response to external stimulus	11/338	179/12396	0.010005	0.294589	PGC/TNFSF14/SCG2/DDX60/CCL2/CD74/PAFAH1B2/CXCL6/RAC2/RARRES2/ARTN	11
BP	GO:0061448	connective tissue development	11/338	179/12396	0.010005	0.294589	NPPC/HMGA2/TGFBI/EGR1/ACTA2/FOXA1/EFEMP1/SNAI2/SERPINB7/FGFR3/CHAD	11
BP	GO:0010719	negative regulation of epithelial to mesenchymal transition	3/338	17/12396	0.0102854	0.294589	FOXA1/STRAP/DACT3	3
BP	GO:0045662	negative regulation of myoblast differentiation	3/338	17/12396	0.0102854	0.294589	ID3/ZFHX3/DLL1	3
BP	GO:0055090	acylglycerol homeostasis	3/338	17/12396	0.0102854	0.294589	LIPC/SCARB1/ANGPTL3	3
BP	GO:0070328	triglyceride homeostasis	3/338	17/12396	0.0102854	0.294589	LIPC/SCARB1/ANGPTL3	3
BP	GO:1901342	regulation of vasculature development	10/338	156/12396	0.0104208	0.295679	FGF1/ID1/CCL2/SPARC/DLL4/EGR1/ADGRB3/ANXA3/SERPINB7/ANGPTL3	10
BP	GO:0008544	epidermis development	12/338	205/12396	0.0105454	0.296444	KRT15/EREG/ABCA12/DCT/STS/DLL1/TRIM16/SLITRK6/EDA/CDH3/KAZN/COL17A1	12
BP	GO:0010951	negative regulation of endopeptidase activity	10/338	157/12396	0.0108697	0.302756	TNFSF14/SERPINE2/IFI6/TIMP2/SERPINA5/LEF1/SERPINB7/NAIP/RAG1/SLPI	10
BP	GO:0032963	collagen metabolic process	7/338	90/12396	0.0113873	0.314289	ID1/CCL2/COL16A1/TNXB/SERPINB7/MMP10/COL17A1	7
BP	GO:0001817	regulation of cytokine production	20/338	422/12396	0.0117863	0.322371	MEFV/EREG/FN1/CASP1/DDX60/CCL2/CD74/PDCD1LG2/ISG15/DLL1/IFIH1/NDRG2/TRIM16/LEF1/IRF7/SNAI2/SERPINB7/CDH3/GBP1/TLR6	20
BP	GO:0039528	cytoplasmic pattern recognition receptor signaling pathway in response to virus	3/338	18/12396	0.012097	0.326901	DDX60/IFIH1/IRF7	3
BP	GO:0050679	positive regulation of epithelial cell proliferation	8/338	114/12396	0.0126975	0.326901	HTRA1/FGF1/ID1/SCG2/CCL2/LAMB1/FGFR3/CDH3	8
BP	GO:0002687	positive regulation of leukocyte migration	6/338	71/12396	0.0127361	0.326901	TNFSF14/CCL2/CD74/CXCL6/RAC2/RARRES2	6
BP	GO:0044259	multicellular organismal macromolecule metabolic process	7/338	92/12396	0.0127549	0.326901	ID1/CCL2/COL16A1/TNXB/SERPINB7/MMP10/COL17A1	7
BP	GO:0050680	negative regulation of epithelial cell proliferation	7/338	92/12396	0.0127549	0.326901	EREG/SCG2/SPARC/DLL4/STRAP/NKX3-1/SNAI2	7
BP	GO:0001667	ameboidal-type cell migration	13/338	236/12396	0.0127933	0.326901	FGF1/ID1/SCG2/SPARC/ARHGDIB/PTP4A3/DLL4/STRAP/LEF1/ANXA3/DDR2/RET/SCARB1	13
BP	GO:0001818	negative regulation of cytokine production	10/338	161/12396	0.0128133	0.326901	MEFV/FN1/PDCD1LG2/ISG15/DLL1/IFIH1/NDRG2/LEF1/CDH3/GBP1	10
BP	GO:0010466	negative regulation of peptidase activity	10/338	161/12396	0.0128133	0.326901	TNFSF14/SERPINE2/IFI6/TIMP2/SERPINA5/LEF1/SERPINB7/NAIP/RAG1/SLPI	10
BP	GO:0001944	vasculature development	21/338	455/12396	0.0131827	0.330613	EREG/FGF1/FN1/ID1/SCG2/CCL2/SPARC/DLL4/TGFBI/EGR1/ACTA2/ADGRB3/ALDH1A2/DLL1/LEF1/ANXA3/NKX3-1/SERPINB7/ANGPTL6/PPAP2B/ANGPTL3	21
BP	GO:0021675	nerve development	5/338	52/12396	0.0133331	0.330613	SERPINE2/UNC13A/SLITRK6/RET/FGFR3	5
BP	GO:0071621	granulocyte chemotaxis	5/338	52/12396	0.0133331	0.330613	SCG2/CCL2/CD74/RAC2/RARRES2	5
BP	GO:0001558	regulation of cell growth	15/338	290/12396	0.0133944	0.330613	IGFBP3/HTRA1/SERPINE2/FN1/HIST1H1B/CPNE5/UNC13A/DPYSL2/FXN/CDH4/LEF1/FXYD2/DACT3/MUC12/IGFBP1	15
BP	GO:0030307	positive regulation of cell growth	8/338	116/12396	0.0139942	0.342632	FN1/HIST1H1B/CPNE5/UNC13A/FXN/CDH4/LEF1/IGFBP1	8
BP	GO:0071347	cellular response to interleukin-1	5/338	53/12396	0.0144026	0.34981	CCL2/EGR1/NKX3-1/ANKRD1/MYLK3	5
BP	GO:0042063	gliogenesis	10/338	165/12396	0.0150077	0.358767	SERPINE2/LGI4/CCL2/EGR1/LAMB1/DLL1/LEF1/SH3TC2/FGFR3/PPAP2B	10
BP	GO:0060485	mesenchyme development	10/338	165/12396	0.0150077	0.358767	HMGA2/S100A4/ACTA2/FOXA1/ALDH1A2/STRAP/LEF1/SNAI2/RET/DACT3	10
BP	GO:0001936	regulation of endothelial cell proliferation	6/338	74/12396	0.0154005	0.36528	SCG2/CCL2/SPARC/DLL4/ALDH1A2/FGFR3	6
BP	GO:0048168	regulation of neuronal synaptic plasticity	4/338	36/12396	0.0160877	0.3654	UNC13A/EGR1/RASGRF1/ARC	4
BP	GO:0050994	regulation of lipid catabolic process	4/338	36/12396	0.0160877	0.3654	RARRES2/AADAC/SCARB1/ANGPTL3	4
BP	GO:0043542	endothelial cell migration	8/338	119/12396	0.0161166	0.3654	FGF1/ID1/SCG2/SPARC/PTP4A3/DLL4/ANXA3/SCARB1	8
BP	GO:0051147	regulation of muscle cell differentiation	8/338	119/12396	0.0161166	0.3654	IGFBP3/EREG/TNFSF14/BHLHE41/ID3/ZFHX3/DLL1/MYLK3	8
BP	GO:0010107	potassium ion import	3/338	20/12396	0.0162361	0.3654	KCNJ2/KCNJ16/FXYD2	3
BP	GO:0048247	lymphocyte chemotaxis	3/338	20/12396	0.0162361	0.3654	TNFSF14/CCL2/KLRC4-KLRK1	3
BP	GO:0048545	response to steroid hormone	15/338	297/12396	0.0163143	0.3654	SMAD6/FOSB/PTGS1/CCL2/SPARC/CITED4/EGR1/TNFRSF11B/FOXA1/ALDH1A2/STS/LEF1/ANXA3/NKX3-1/CA9	15
BP	GO:0002062	chondrocyte differentiation	6/338	75/12396	0.0163684	0.3654	NPPC/HMGA2/TGFBI/EFEMP1/SNAI2/FGFR3	6
BP	GO:0050906	detection of stimulus involved in sensory perception	5/338	55/12396	0.0167109	0.370324	SERPINE2/OR2B6/OR2A1/OR1J1/TAS2R31	5
BP	GO:0010771	negative regulation of cell morphogenesis involved in differentiation	6/338	76/12396	0.0173774	0.377581	ID1/NGEF/FOXA1/STRAP/DACT3/GBP1	6
BP	GO:0048489	synaptic vesicle transport	7/338	98/12396	0.0175632	0.377581	SYT12/ARF1/UNC13A/FGF14/DPYSL2/SYT8/PCLO	7
BP	GO:0097480	establishment of synaptic vesicle localization	7/338	98/12396	0.0175632	0.377581	SYT12/ARF1/UNC13A/FGF14/DPYSL2/SYT8/PCLO	7
BP	GO:0016337	single organismal cell-cell adhesion	22/338	497/12396	0.0175685	0.377581	TNFSF14/SERPINE2/CCL2/SELPLG/CD74/DLL4/TENM2/TNXB/EGR1/NRXN2/LAMB1/PDCD1LG2/FOXA1/KLRC4-KLRK1/RAC2/NINJ2/LEF1/SNAI2/RET/CDH3/PPAP2B/RAG1	22
BP	GO:0014032	neural crest cell development	4/338	37/12396	0.0176602	0.377581	ALDH1A2/LEF1/SNAI2/RET	4
BP	GO:0050890	cognition	10/338	170/12396	0.018131	0.380875	PTGS1/EGR1/RASGRF1/JPH4/NRXN2/DCDC2/STS/SCT/FZD9/ARC	10
BP	GO:0002685	regulation of leukocyte migration	7/338	99/12396	0.0184736	0.380875	TNFSF14/CCL2/CD74/KLRC4-KLRK1/CXCL6/RAC2/RARRES2	7
BP	GO:0001894	tissue homeostasis	9/338	146/12396	0.0185511	0.380875	LYZ/JCHAIN/TNFRSF11B/ABCA12/RAC2/STRAP/SIGLEC15/TFF1/CDH3	9
BP	GO:0001516	prostaglandin biosynthetic process	3/338	21/12396	0.018567	0.380875	PTGS1/CD74/TBXAS1	3
BP	GO:0046457	prostanoid biosynthetic process	3/338	21/12396	0.018567	0.380875	PTGS1/CD74/TBXAS1	3
BP	GO:0070306	lens fiber cell differentiation	3/338	21/12396	0.018567	0.380875	PITX3/BFSP1/FGFR3	3
BP	GO:0071260	cellular response to mechanical stimulus	5/338	57/12396	0.0192526	0.389673	TNFSF14/KCNJ2/CASP1/EGR1/ANKRD1	5
BP	GO:0097530	granulocyte migration	5/338	57/12396	0.0192526	0.389673	SCG2/CCL2/CD74/RAC2/RARRES2	5
BP	GO:0046683	response to organophosphorus	7/338	100/12396	0.0194167	0.390391	FOSB/CASP1/CCL2/SPARC/EGR1/EGR4/TRIM16	7
BP	GO:0010769	regulation of cell morphogenesis involved in differentiation	13/338	250/12396	0.0197145	0.393772	FN1/ID1/NGEF/FOXA1/DPYSL2/ADGRB3/STRAP/CDH4/XK/LEF1/RET/DACT3/GBP1	13
BP	GO:0022617	extracellular matrix disassembly	7/338	101/12396	0.0203929	0.402032	FN1/COL16A1/TIMP2/LAMB1/DDR2/MMP10/COL17A1	7
BP	GO:0097479	synaptic vesicle localization	7/338	101/12396	0.0203929	0.402032	SYT12/ARF1/UNC13A/FGF14/DPYSL2/SYT8/PCLO	7
BP	GO:0050767	regulation of neurogenesis	21/338	476/12396	0.0207402	0.40624	ARF1/SERPINE2/FN1/ID1/NGEF/CPNE5/UNC13A/TIMP2/DLL4/ZFHX3/FOXA1/DPYSL2/ADGRB3/DCT/LBX1/CDH4/XK/DLL1/ANKRD1/RET/FGFR3	21
BP	GO:0017145	stem cell division	3/338	22/12396	0.0210736	0.409974	DCT/SAMD9L/LEF1	3
BP	GO:0045664	regulation of neuron differentiation	18/338	391/12396	0.0213207	0.409974	ARF1/SERPINE2/FN1/ID1/NGEF/CPNE5/UNC13A/TIMP2/ZFHX3/FOXA1/DPYSL2/ADGRB3/LBX1/CDH4/XK/DLL1/ANKRD1/RET	18
BP	GO:0044236	multicellular organismal metabolic process	7/338	102/12396	0.0214029	0.409974	ID1/CCL2/COL16A1/TNXB/SERPINB7/MMP10/COL17A1	7
BP	GO:0097285	cell-type specific apoptotic process	16/338	335/12396	0.021471	0.409974	SCG2/CCL2/CD74/UNC5B/NES/EGR1/BARHL1/SCT/KCNIP3/DLL1/SIRT5/LEF1/IRF7/FGFR3/NAIP/RAG1	16
BP	GO:0007586	digestion	6/338	80/12396	0.0218406	0.414425	PGA3/GKN1/PGC/SCT/STRAP/TFF1	6
BP	GO:0090130	tissue migration	10/338	176/12396	0.0224822	0.42395	FGF1/ID1/SCG2/SPARC/PTP4A3/DLL4/ACTA2/STRAP/ANXA3/SCARB1	10
BP	GO:0008202	steroid metabolic process	11/338	202/12396	0.0227165	0.42464	LIPC/FGF1/SULT2B1/ABCC3/STS/ACOX2/APOL1/SNAI2/SCARB1/ANGPTL3/CYP2D6	11
BP	GO:0010001	glial cell differentiation	8/338	127/12396	0.0229001	0.42464	SERPINE2/LGI4/EGR1/DLL1/LEF1/SH3TC2/FGFR3/PPAP2B	8
BP	GO:0032835	glomerulus development	4/338	40/12396	0.0229384	0.42464	EGR1/ACTA2/SERPINB7/RET	4
BP	GO:0045445	myoblast differentiation	5/338	60/12396	0.0235204	0.432776	IGFBP3/TNFSF14/ID3/ZFHX3/DLL1	5
BP	GO:0021696	cerebellar cortex morphogenesis	3/338	23/12396	0.0237562	0.43448	SERPINE2/DLL1/TRNP1	3
BP	GO:0001816	cytokine production	20/338	454/12396	0.0239922	0.436169	MEFV/EREG/FN1/CASP1/CCL2/CD74/PDCD1LG2/ISG15/DLL1/IFIH1/NDRG2/TRIM16/LEF1/IRF7/SNAI2/SERPINB7/CDH3/PTAFR/GBP1/TLR6	20
BP	GO:0040008	regulation of growth	21/338	485/12396	0.0248615	0.446268	IGFBP3/HTRA1/NPPC/HMGA2/SERPINE2/FN1/MT1M/HIST1H1B/CPNE5/UNC13A/DPYSL2/FXN/CDH4/DLL1/LEF1/FXYD2/PLAC8/FGFR3/DACT3/MUC12/IGFBP1	21
BP	GO:0048708	astrocyte differentiation	4/338	41/12396	0.0248886	0.446268	SERPINE2/DLL1/FGFR3/PPAP2B	4
BP	GO:0001822	kidney development	11/338	205/12396	0.0249886	0.446268	SMAD6/FGF1/ID3/EGR1/ACTA2/ALDH1A2/DLL1/LEF1/NKX3-1/SERPINB7/RET	11
BP	GO:0043523	regulation of neuron apoptotic process	9/338	154/12396	0.0252175	0.447721	CCL2/UNC5B/NES/EGR1/BARHL1/SCT/KCNIP3/FGFR3/NAIP	9
BP	GO:0006959	humoral immune response	6/338	83/12396	0.0256556	0.452851	PGC/CCL2/JCHAIN/HIST1H2BJ/HIST2H2BE/SLPI	6
BP	GO:0050808	synapse organization	9/338	155/12396	0.0261564	0.454318	NFIA/SNCG/IGSF9/UNC13A/NRXN2/ADGRB3/SLITRK6/PCLO/DNM3	9
BP	GO:0006692	prostanoid metabolic process	3/338	24/12396	0.0266146	0.454318	PTGS1/CD74/TBXAS1	3
BP	GO:0006693	prostaglandin metabolic process	3/338	24/12396	0.0266146	0.454318	PTGS1/CD74/TBXAS1	3
BP	GO:0071827	plasma lipoprotein particle organization	3/338	24/12396	0.0266146	0.454318	LIPC/ARF1/SCARB1	3
BP	GO:2000401	regulation of lymphocyte migration	3/338	24/12396	0.0266146	0.454318	TNFSF14/CCL2/KLRC4-KLRK1	3
BP	GO:0030901	midbrain development	5/338	62/12396	0.0266797	0.454318	PITX3/BARHL1/NDRG2/FGFR3/GNB4	5
BP	GO:0007178	transmembrane receptor protein serine/threonine kinase signaling pathway	13/338	261/12396	0.0268839	0.454318	SMAD6/HTRA1/ID1/CCL2/PMEPA1/EGR1/FERMT2/AKAP3/STRAP/LEF1/TOB1/SLC39A5/ZCCHC12	13
BP	GO:0060350	endochondral bone morphogenesis	4/338	42/12396	0.0269358	0.454318	NPPC/DDR2/PHOSPHO1/FGFR3	4
BP	GO:0030278	regulation of ossification	8/338	132/12396	0.0280409	0.470192	NPPC/ID1/ID3/IFITM1/DDR2/SNAI2/PHOSPHO1/TOB1	8
BP	GO:0008344	adult locomotory behavior	5/338	63/12396	0.0283559	0.470192	SNCG/LGI4/FGF14/FXN/SLITRK6	5
BP	GO:0014033	neural crest cell differentiation	4/338	43/12396	0.029081	0.470192	ALDH1A2/LEF1/SNAI2/RET	4
BP	GO:0046148	pigment biosynthetic process	4/338	43/12396	0.029081	0.470192	CPOX/DCT/FXN/CDH3	4
BP	GO:0048663	neuron fate commitment	4/338	43/12396	0.029081	0.470192	DLL4/FOXA1/LBX1/DLL1	4
BP	GO:0060560	developmental growth involved in morphogenesis	9/338	158/12396	0.0291212	0.470192	NPPC/FGF1/FN1/CPNE5/UNC13A/DPYSL2/CDH4/DDR2/FGFR3	9
BP	GO:0072089	stem cell proliferation	7/338	109/12396	0.0294584	0.470192	HMGA2/NES/DCT/LEF1/FZD9/ARTN/SNAI2	7
BP	GO:0010039	response to iron ion	3/338	25/12396	0.0296486	0.470192	CPOX/FXN/TFF1	3
BP	GO:0043616	keratinocyte proliferation	3/338	25/12396	0.0296486	0.470192	EREG/SNAI2/CDH3	3
BP	GO:0048566	embryonic digestive tract development	3/338	25/12396	0.0296486	0.470192	ALDH1A2/SCT/RARRES2	3
BP	GO:0007612	learning	6/338	86/12396	0.0298903	0.470192	PTGS1/JPH4/NRXN2/DCDC2/SCT/ARC	6
BP	GO:0010594	regulation of endothelial cell migration	6/338	86/12396	0.0298903	0.470192	FGF1/SPARC/DLL4/ANXA3/PPAP2B/SCARB1	6
BP	GO:0042476	odontogenesis	6/338	86/12396	0.0298903	0.470192	HTRA1/ID3/LAMB1/TNFRSF11B/LEF1/EDA	6
BP	GO:0060348	bone development	8/338	134/12396	0.0303045	0.47425	NPPC/SPARC/FLI1/SIGLEC15/DDR2/PHOSPHO1/FGFR3/CHAD	8
BP	GO:0022409	positive regulation of cell-cell adhesion	9/338	160/12396	0.031224	0.484826	TNFSF14/CCL2/CD74/PDCD1LG2/FOXA1/KLRC4-KLRK1/LEF1/PPAP2B/RAG1	9
BP	GO:0051346	negative regulation of hydrolase activity	14/338	295/12396	0.0316931	0.484826	IFIT1/TNFSF14/SERPINE2/IFI6/TIMP2/SH3RF2/SERPINA5/KLRC4-KLRK1/LEF1/SERPINB7/NAIP/ANGPTL3/RAG1/SLPI	14
BP	GO:0072001	renal system development	11/338	213/12396	0.0318499	0.484826	SMAD6/FGF1/ID3/EGR1/ACTA2/ALDH1A2/DLL1/LEF1/NKX3-1/SERPINB7/RET	11
BP	GO:0001655	urogenital system development	12/338	241/12396	0.032747	0.484826	SMAD6/FGF1/ID3/EGR1/ACTA2/FOXA1/ALDH1A2/DLL1/LEF1/NKX3-1/SERPINB7/RET	12
BP	GO:0006869	lipid transport	11/338	214/12396	0.0327933	0.484826	LIPC/SLCO2B1/ACSL1/APOL3/APOO/SERPINA5/ABCC3/ABCA12/APOL1/NKX3-1/SCARB1	11
BP	GO:0001937	negative regulation of endothelial cell proliferation	3/338	26/12396	0.032857	0.484826	SCG2/SPARC/DLL4	3
BP	GO:0071825	protein-lipid complex subunit organization	3/338	26/12396	0.032857	0.484826	LIPC/ARF1/SCARB1	3
BP	GO:0072132	mesenchyme morphogenesis	3/338	26/12396	0.032857	0.484826	ACTA2/LEF1/SNAI2	3
BP	GO:0098586	cellular response to virus	3/338	26/12396	0.032857	0.484826	DDX60/IFIH1/IRF7	3
BP	GO:2000242	negative regulation of reproductive process	3/338	26/12396	0.032857	0.484826	NPPC/ARHGDIB/NKX3-1	3
BP	GO:0043588	skin development	9/338	162/12396	0.0334304	0.484826	EREG/ABCA12/STS/DLL1/TRIM16/LEF1/EDA/CDH3/KAZN	9
BP	GO:0007405	neuroblast proliferation	4/338	45/12396	0.0336674	0.484826	DCT/LEF1/FZD9/ARTN	4
BP	GO:0046164	alcohol catabolic process	4/338	45/12396	0.0336674	0.484826	LIPC/ALDH3B1/IMPA2/SCARB1	4
BP	GO:0010876	lipid localization	12/338	243/12396	0.0345662	0.484826	LIPC/SLCO2B1/ACSL1/APOL3/APOO/SERPINA5/ABCC3/ABCA12/APOL1/NKX3-1/SCARB1/ANGPTL3	12
BP	GO:0001649	osteoblast differentiation	9/338	163/12396	0.0345731	0.484826	IGFBP3/NPPC/ID1/ID3/IFITM1/LEF1/DDR2/SNAI2/TOB1	9
BP	GO:0019371	cyclooxygenase pathway	2/338	11/12396	0.0346532	0.484826	PTGS1/TBXAS1	2
BP	GO:0030277	maintenance of gastrointestinal epithelium	2/338	11/12396	0.0346532	0.484826	STRAP/TFF1	2
BP	GO:0040015	negative regulation of multicellular organism growth	2/338	11/12396	0.0346532	0.484826	FXN/PLAC8	2
BP	GO:0048552	regulation of metalloenzyme activity	2/338	11/12396	0.0346532	0.484826	TIMP2/FXN	2
BP	GO:0055094	response to lipoprotein particle	2/338	11/12396	0.0346532	0.484826	CCL2/SIGLEC15	2
BP	GO:0070307	lens fiber cell development	2/338	11/12396	0.0346532	0.484826	BFSP1/FGFR3	2
BP	GO:0071675	regulation of mononuclear cell migration	2/338	11/12396	0.0346532	0.484826	CCL2/RARRES2	2
BP	GO:0072216	positive regulation of metanephros development	2/338	11/12396	0.0346532	0.484826	EGR1/RET	2
BP	GO:0009913	epidermal cell differentiation	7/338	113/12396	0.0348758	0.485701	EREG/ABCA12/DLL1/TRIM16/SLITRK6/CDH3/KAZN	7
BP	GO:0050804	modulation of synaptic transmission	10/338	190/12396	0.0354977	0.492106	SNCG/ARF1/SERPINE2/CCL2/UNC13A/FGF14/EGR1/RASGRF1/JPH4/ARC	10
BP	GO:0010955	negative regulation of protein processing	3/338	27/12396	0.0362387	0.495589	SERPINE2/CHAC1/NAIP	3
BP	GO:0045214	sarcomere organization	3/338	27/12396	0.0362387	0.495589	MYPN/ANKRD1/MYLK3	3
BP	GO:1903318	negative regulation of protein maturation	3/338	27/12396	0.0362387	0.495589	SERPINE2/CHAC1/NAIP	3
BP	GO:2000116	regulation of cysteine-type endopeptidase activity	10/338	191/12396	0.0365933	0.498194	MEFV/TNFSF14/CASP1/IFI6/IFI27/LEF1/NKX3-1/RET/NAIP/RAG1	10
BP	GO:0043393	regulation of protein binding	8/338	140/12396	0.037841	0.505511	IFIT1/ID1/LFNG/NES/IFIT2/LEF1/NKX3-1/SLPI	8
BP	GO:0001756	somitogenesis	4/338	47/12396	0.0386515	0.505511	LFNG/DLL1/LEF1/NKX3-1	4
BP	GO:0007565	female pregnancy	8/338	141/12396	0.039209	0.505511	FOSB/SERPINE2/CCL2/ARHGDIB/COL16A1/LAMB1/STS/PAPPA	8
BP	GO:0009395	phospholipid catabolic process	3/338	28/12396	0.039792	0.505511	LIPC/SCARB1/ANGPTL3	3
BP	GO:0021587	cerebellum morphogenesis	3/338	28/12396	0.039792	0.505511	SERPINE2/DLL1/TRNP1	3
BP	GO:0050873	brown fat cell differentiation	3/338	28/12396	0.039792	0.505511	MB/RARRES2/PLAC8	3
BP	GO:0007606	sensory perception of chemical stimulus	5/338	69/12396	0.0398046	0.505511	OR2B6/OR2A1/OR1J1/TAS2R31/LEF1	5
BP	GO:0030216	keratinocyte differentiation	5/338	69/12396	0.0398046	0.505511	EREG/ABCA12/TRIM16/CDH3/KAZN	5
BP	GO:0038034	signal transduction in absence of ligand	5/338	69/12396	0.0398046	0.505511	IFI6/UNC5B/SNAI2/RET/STRADB	5
BP	GO:0097192	extrinsic apoptotic signaling pathway in absence of ligand	5/338	69/12396	0.0398046	0.505511	IFI6/UNC5B/SNAI2/RET/STRADB	5
BP	GO:0061061	muscle structure development	19/338	451/12396	0.0402926	0.505511	IGFBP3/EREG/TNFSF14/BHLHE41/MYPN/DLL4/ID3/EGR1/ZFHX3/ADGRB3/LBX1/XK/DLL1/LEF1/NUPR1/ANKRD1/CTF1/AEBP1/MYLK3	19
BP	GO:0045596	negative regulation of cell differentiation	18/338	422/12396	0.0408222	0.505511	EREG/NPPC/ID1/BHLHE41/NGEF/CD74/ID3/ZFHX3/FOXA1/EFEMP1/LBX1/STRAP/DLL1/SNAI2/FGFR3/DACT3/TOB1/GBP1	18
BP	GO:0007183	SMAD protein complex assembly	2/338	12/12396	0.0408477	0.505511	SMAD6/PMEPA1	2
BP	GO:0030825	positive regulation of cGMP metabolic process	2/338	12/12396	0.0408477	0.505511	NPPC/GUCY1A2	2
BP	GO:0030826	regulation of cGMP biosynthetic process	2/338	12/12396	0.0408477	0.505511	NPPC/GUCY1A2	2
BP	GO:0032727	positive regulation of interferon-alpha production	2/338	12/12396	0.0408477	0.505511	IFIH1/IRF7	2
BP	GO:0034375	high-density lipoprotein particle remodeling	2/338	12/12396	0.0408477	0.505511	LIPC/SCARB1	2
BP	GO:0043518	negative regulation of DNA damage response, signal transduction by p53 class mediator	2/338	12/12396	0.0408477	0.505511	CD74/SNAI2	2
BP	GO:0043691	reverse cholesterol transport	2/338	12/12396	0.0408477	0.505511	LIPC/SCARB1	2
BP	GO:0046475	glycerophospholipid catabolic process	2/338	12/12396	0.0408477	0.505511	LIPC/SCARB1	2
BP	GO:0050718	positive regulation of interleukin-1 beta secretion	2/338	12/12396	0.0408477	0.505511	CASP1/TRIM16	2
BP	GO:0071674	mononuclear cell migration	2/338	12/12396	0.0408477	0.505511	CCL2/RARRES2	2
BP	GO:1901214	regulation of neuron death	10/338	195/12396	0.0412104	0.505511	CCL2/UNC5B/NES/EGR1/BARHL1/SCT/KCNIP3/FGFR3/NAIP/PM20D1	10
BP	GO:0016525	negative regulation of angiogenesis	4/338	48/12396	0.0412934	0.505511	CCL2/SPARC/DLL4/ADGRB3	4
BP	GO:1901796	regulation of signal transduction by p53 class mediator	4/338	48/12396	0.0412934	0.505511	CD74/HIC1/ANKRD1/SNAI2	4
BP	GO:0007435	salivary gland morphogenesis	3/338	29/12396	0.043515	0.515077	NKX3-1/SNAI2/EDA	3
BP	GO:0031589	cell-substrate adhesion	12/338	252/12396	0.0436477	0.515077	SMAD6/FN1/ID1/COL16A1/TNXB/LAMB1/FERMT2/RAC2/EDA/ANGPTL3/GBP1/COL17A1	12
BP	GO:0016049	cell growth	16/338	368/12396	0.0449727	0.515077	IGFBP3/HTRA1/SERPINE2/FN1/HIST1H1B/CPNE5/UNC13A/DPYSL2/FXN/CDH4/LEF1/FXYD2/NUPR1/DACT3/MUC12/IGFBP1	16
BP	GO:0045765	regulation of angiogenesis	8/338	145/12396	0.0450103	0.515077	FGF1/ID1/CCL2/SPARC/DLL4/ADGRB3/ANXA3/ANGPTL3	8
BP	GO:0042692	muscle cell differentiation	13/338	282/12396	0.0456035	0.515077	IGFBP3/EREG/TNFSF14/BHLHE41/MYPN/ID3/ZFHX3/ADGRB3/XK/DLL1/LEF1/ANKRD1/MYLK3	13
BP	GO:0010631	epithelial cell migration	9/338	172/12396	0.0460845	0.515077	FGF1/ID1/SCG2/SPARC/PTP4A3/DLL4/STRAP/ANXA3/SCARB1	9
BP	GO:0050688	regulation of defense response to virus	8/338	146/12396	0.0465442	0.515077	IFIT1/HTRA1/ARF1/PHYHIP/DDX60/FGF14/ALPK1/PM20D1	8
BP	GO:0030155	regulation of cell adhesion	19/338	459/12396	0.0466491	0.515077	TNFSF14/SERPINE2/FN1/CCL2/ARHGDIB/CD74/COL16A1/TGFBI/PDCD1LG2/FOXA1/KLRC4-KLRK1/RAC2/DLL1/LEF1/SNAI2/RET/PPAP2B/RAG1/GBP1	19
BP	GO:0002088	lens development in camera-type eye	4/338	50/12396	0.0468766	0.515077	PITX3/BFSP1/SLITRK6/FGFR3	4
BP	GO:2000181	negative regulation of blood vessel morphogenesis	4/338	50/12396	0.0468766	0.515077	CCL2/SPARC/DLL4/ADGRB3	4
BP	GO:0045861	negative regulation of proteolysis	12/338	255/12396	0.0470125	0.515077	TNFSF14/SERPINE2/CHAC1/IFI6/TIMP2/SERPINA5/LEF1/FHIT/SERPINB7/NAIP/RAG1/SLPI	12
BP	GO:0006968	cellular defense response	3/338	30/12396	0.0474054	0.515077	KLRG1/KLRC2/DCDC2	3
BP	GO:0021575	hindbrain morphogenesis	3/338	30/12396	0.0474054	0.515077	SERPINE2/DLL1/TRNP1	3
BP	GO:0035924	cellular response to vascular endothelial growth factor stimulus	3/338	30/12396	0.0474054	0.515077	PTP4A3/DLL4/DLL1	3
BP	GO:0045668	negative regulation of osteoblast differentiation	3/338	30/12396	0.0474054	0.515077	ID1/ID3/TOB1	3
BP	GO:0090184	positive regulation of kidney development	3/338	30/12396	0.0474054	0.515077	EGR1/SERPINB7/RET	3
BP	GO:2000107	negative regulation of leukocyte apoptotic process	3/338	30/12396	0.0474054	0.515077	CD74/IRF7/RAG1	3
BP	GO:0002385	mucosal immune response	2/338	13/12396	0.047422	0.515077	HIST1H2BJ/HIST2H2BE	2
BP	GO:0010288	response to lead ion	2/338	13/12396	0.047422	0.515077	SPARC/CPOX	2
BP	GO:0032647	regulation of interferon-alpha production	2/338	13/12396	0.047422	0.515077	IFIH1/IRF7	2
BP	GO:0043517	positive regulation of DNA damage response, signal transduction by p53 class mediator	2/338	13/12396	0.047422	0.515077	HIC1/ANKRD1	2
BP	GO:0045408	regulation of interleukin-6 biosynthetic process	2/338	13/12396	0.047422	0.515077	EREG/TLR6	2
BP	GO:0050774	negative regulation of dendrite morphogenesis	2/338	13/12396	0.047422	0.515077	ID1/NGEF	2
BP	GO:0050930	induction of positive chemotaxis	2/338	13/12396	0.047422	0.515077	SCG2/ARTN	2
BP	GO:0070986	left/right axis specification	2/338	13/12396	0.047422	0.515077	DNAH5/DLL1	2
BP	GO:0090023	positive regulation of neutrophil chemotaxis	2/338	13/12396	0.047422	0.515077	CD74/RAC2	2
BP	GO:0090208	positive regulation of triglyceride metabolic process	2/338	13/12396	0.047422	0.515077	AADAC/SCARB1	2
BP	GO:1900120	regulation of receptor binding	2/338	13/12396	0.047422	0.515077	LEF1/NKX3-1	2
BP	GO:1903859	regulation of dendrite extension	2/338	13/12396	0.047422	0.515077	CPNE5/UNC13A	2
BP	GO:1903861	positive regulation of dendrite extension	2/338	13/12396	0.047422	0.515077	CPNE5/UNC13A	2
BP	GO:0060541	respiratory system development	9/338	173/12396	0.0475038	0.515077	FGF1/ID1/SPARC/FOXA1/ABCA12/ALDH1A2/LEF1/EDA/FGFR3	9
BP	GO:0090132	epithelium migration	9/338	173/12396	0.0475038	0.515077	FGF1/ID1/SCG2/SPARC/PTP4A3/DLL4/STRAP/ANXA3/SCARB1	9
BP	GO:0010975	regulation of neuron projection development	13/338	285/12396	0.048875	0.525152	ARF1/SERPINE2/FN1/ID1/NGEF/CPNE5/UNC13A/DPYSL2/ADGRB3/CDH4/XK/ANKRD1/RET	13
BP	GO:0002831	regulation of response to biotic stimulus	9/338	174/12396	0.0489519	0.525152	IFIT1/HTRA1/PGC/ARF1/PHYHIP/DDX60/FGF14/ALPK1/PM20D1	9
BP	GO:0051402	neuron apoptotic process	9/338	174/12396	0.0489519	0.525152	CCL2/UNC5B/NES/EGR1/BARHL1/SCT/KCNIP3/FGFR3/NAIP	9
BP	GO:0070372	regulation of ERK1 and ERK2 cascade	8/338	148/12396	0.0497136	0.528834	FGF1/FN1/CCL2/CD74/NDRG2/ST5/FGFR3/GBP1	8
BP	GO:0060359	response to ammonium ion	4/338	51/12396	0.0498177	0.528834	FOSB/ID1/EGR1/DPYSL2	4
BP	GO:1901616	organic hydroxy compound catabolic process	4/338	51/12396	0.0498177	0.528834	LIPC/ALDH3B1/IMPA2/SCARB1	4

## Sheet: LO2. GOenrich
Supplementary Table S2. Differential expressed genes and Gene ontology terms in HEK293T, HUVEC, and LO2 cells
Category	ID	Description	GeneRatio	BgRatio	pvalue	padj	geneID	Count
BP	GO:0007586	digestion	12/171	97/13259	3.96455e-09	7.94098e-06	GKN1/PGA3/PGC/NPC1L1/WNK4/NPY4R/CTRB2/CTRB1/AKR1C1/SLC26A7/CTSE/PGA4	12
BP	GO:0022617	extracellular matrix disassembly	9/171	111/13259	1.30994e-05	0.0131191	COL15A1/CTRB2/ADAM8/CTRB1/MMP3/LAMC1/FN1/COL5A3/COL11A2	9
BP	GO:0030198	extracellular matrix organization	13/171	333/13259	0.000381819	0.196739	COL15A1/CTRB2/ADAM8/CTRB1/MUC5AC/SPOCK2/ADAMTS14/MMP3/ITGA10/LAMC1/FN1/COL5A3/COL11A2	13
BP	GO:0043062	extracellular structure organization	13/171	334/13259	0.000392888	0.196739	COL15A1/CTRB2/ADAM8/CTRB1/MUC5AC/SPOCK2/ADAMTS14/MMP3/ITGA10/LAMC1/FN1/COL5A3/COL11A2	13
BP	GO:0046189	phenol-containing compound biosynthetic process	4/171	31/13259	0.000640338	0.22696	SLC6A3/TYRP1/DCT/OCA2	4
BP	GO:0007600	sensory perception	14/171	400/13259	0.000679861	0.22696	SLC6A3/KRT12/SPX/SCN3B/MYO7A/CCK/ALOX5/GRK7/RGS16/GNAT2/PIGR/MYO1A/SRRM4/COL11A2	14
BP	GO:0042742	defense response to bacterium	7/171	118/13259	0.000833157	0.238402	PGC/CARD9/NLRC4/LYZ/IFNE/LTF/JCHAIN	7
BP	GO:0042438	melanin biosynthetic process	3/171	16/13259	0.00104317	0.261184	TYRP1/DCT/OCA2	3
BP	GO:0006582	melanin metabolic process	3/171	17/13259	0.00125476	0.279253	TYRP1/DCT/OCA2	3
BP	GO:0030574	collagen catabolic process	5/171	67/13259	0.00170481	0.338078	COL15A1/ADAMTS14/MMP3/COL5A3/COL11A2	5
BP	GO:0048066	developmental pigmentation	4/171	42/13259	0.00204043	0.338078	SPNS2/TYRP1/DCT/OCA2	4
BP	GO:0032461	positive regulation of protein oligomerization	3/171	20/13259	0.00204467	0.338078	CCK/JCHAIN/MMP3	3
BP	GO:0044243	multicellular organismal catabolic process	5/171	72/13259	0.00234568	0.338078	COL15A1/ADAMTS14/MMP3/COL5A3/COL11A2	5
BP	GO:0044550	secondary metabolite biosynthetic process	3/171	21/13259	0.002363	0.338078	TYRP1/DCT/OCA2	3
BP	GO:0019748	secondary metabolic process	4/171	48/13259	0.00334108	0.446146	TYRP1/AKR1C1/DCT/OCA2	4
BP	GO:0003014	renal system process	5/171	81/13259	0.00391535	0.464539	WNK4/SPX/ADCY5/JCHAIN/CORIN	5
BP	GO:1901617	organic hydroxy compound biosynthetic process	8/171	199/13259	0.00428475	0.464539	NPC1L1/SLC6A3/PTH1R/IP6K3/TYRP1/ASAH2/DCT/OCA2	8
BP	GO:0007271	synaptic transmission, cholinergic	3/171	26/13259	0.00440651	0.464539	RAPSN/ZACN/COLQ	3
BP	GO:0019731	antibacterial humoral response	3/171	26/13259	0.00440651	0.464539	PGC/LTF/JCHAIN	3
BP	GO:0042462	eye photoreceptor cell development	3/171	27/13259	0.00491085	0.491822	MYO7A/CRB1/GNAT2	3
BP	GO:0006081	cellular aldehyde metabolic process	4/171	56/13259	0.0058244	0.519716	AKR1C1/ALDH8A1/RPIA/ALDH3B1	4
BP	GO:0019730	antimicrobial humoral response	3/171	29/13259	0.00602041	0.519716	PGC/LTF/JCHAIN	3
BP	GO:0043473	pigmentation	5/171	90/13259	0.00612333	0.519716	SPNS2/TYRP1/MYO7A/DCT/OCA2	5
BP	GO:1901616	organic hydroxy compound catabolic process	4/171	58/13259	0.00659578	0.519716	SLC6A3/CYP24A1/MIOX/ALDH3B1	4
BP	GO:0032459	regulation of protein oligomerization	3/171	30/13259	0.00662675	0.519716	CCK/JCHAIN/MMP3	3
BP	GO:1901615	organic hydroxy compound metabolic process	13/171	461/13259	0.00676392	0.519716	NPC1L1/SLC6A3/PTH1R/IP6K3/CYP24A1/ALG5/MIOX/TYRP1/AKR1C1/ASAH2/DCT/ALDH3B1/OCA2	13
BP	GO:0001895	retina homeostasis	4/171	59/13259	0.00700566	0.519716	LYZ/LTF/JCHAIN/PIGR	4
BP	GO:0022600	digestive system process	4/171	63/13259	0.00881277	0.536426	NPC1L1/WNK4/AKR1C1/SLC26A7	4
BP	GO:0051259	protein oligomerization	11/171	372/13259	0.00887411	0.536426	KCNS1/NLRC4/AKR1C1/GNMT/P2RX6/CCK/JCHAIN/MMP3/HIST1H4H/HIST1H3D/SLC22A1	11
BP	GO:0019233	sensory perception of pain	4/171	64/13259	0.00930774	0.536426	SPX/SCN3B/CCK/ALOX5	4
BP	GO:0003254	regulation of membrane depolarization	3/171	34/13259	0.0094072	0.536426	SCN3B/CCK/HSH2D	3
BP	GO:0042461	photoreceptor cell development	3/171	34/13259	0.0094072	0.536426	MYO7A/CRB1/GNAT2	3
BP	GO:0035812	renal sodium excretion	2/171	12/13259	0.0100255	0.536426	SPX/CORIN	2
BP	GO:0035813	regulation of renal sodium excretion	2/171	12/13259	0.0100255	0.536426	SPX/CORIN	2
BP	GO:0050930	induction of positive chemotaxis	2/171	12/13259	0.0100255	0.536426	CXCL8/IL16	2
BP	GO:0046173	polyol biosynthetic process	3/171	35/13259	0.0101932	0.536426	PTH1R/IP6K3/ASAH2	3
BP	GO:0002366	leukocyte activation involved in immune response	6/171	142/13259	0.01021	0.536426	CXCL8/FES/SEMA4A/IFNE/SH2D1B/LAT2	6
BP	GO:0002263	cell activation involved in immune response	6/171	144/13259	0.0108908	0.536426	CXCL8/FES/SEMA4A/IFNE/SH2D1B/LAT2	6
BP	GO:0006335	DNA replication-dependent nucleosome assembly	2/171	13/13259	0.0117486	0.536426	HIST1H4H/HIST1H3D	2
BP	GO:0015695	organic cation transport	2/171	13/13259	0.0117486	0.536426	SLC22A14/SLC22A1	2
BP	GO:0034723	DNA replication-dependent nucleosome organization	2/171	13/13259	0.0117486	0.536426	HIST1H4H/HIST1H3D	2
BP	GO:0032963	collagen metabolic process	5/171	106/13259	0.0119884	0.536426	COL15A1/ADAMTS14/MMP3/COL5A3/COL11A2	5
BP	GO:0006959	humoral immune response	5/171	107/13259	0.0124485	0.536426	PGC/SPNS2/IFNE/LTF/JCHAIN	5
BP	GO:0010952	positive regulation of peptidase activity	6/171	149/13259	0.0127325	0.536426	ACVR1C/BCL2L10/NLRC4/CD14/CCK/FN1	6
BP	GO:0001754	eye photoreceptor cell differentiation	3/171	38/13259	0.0127744	0.536426	MYO7A/CRB1/GNAT2	3
BP	GO:0030199	collagen fibril organization	3/171	38/13259	0.0127744	0.536426	ADAMTS14/COL5A3/COL11A2	3
BP	GO:0044259	multicellular organismal macromolecule metabolic process	5/171	109/13259	0.0134042	0.536426	COL15A1/ADAMTS14/MMP3/COL5A3/COL11A2	5
BP	GO:0015872	dopamine transport	2/171	14/13259	0.0135915	0.536426	SLC6A3/SLC22A1	2
BP	GO:0032095	regulation of response to food	2/171	14/13259	0.0135915	0.536426	SPX/CCK	2
BP	GO:0032958	inositol phosphate biosynthetic process	2/171	14/13259	0.0135915	0.536426	PTH1R/IP6K3	2
BP	GO:0070098	chemokine-mediated signaling pathway	3/171	39/13259	0.0137102	0.536426	CXCL8/ACKR4/GPR75	3
BP	GO:0018958	phenol-containing compound metabolic process	4/171	72/13259	0.0139262	0.536426	SLC6A3/TYRP1/DCT/OCA2	4
BP	GO:0032098	regulation of appetite	2/171	15/13259	0.0155509	0.566335	SPX/CCK	2
BP	GO:0044062	regulation of excretion	2/171	15/13259	0.0155509	0.566335	SPX/CORIN	2
BP	GO:0051290	protein heterotetramerization	2/171	15/13259	0.0155509	0.566335	HIST1H4H/HIST1H3D	2
BP	GO:0032776	DNA methylation on cytosine	2/171	16/13259	0.0176234	0.583401	HIST1H4H/HIST1H3D	2
BP	GO:0043501	skeletal muscle adaptation	2/171	16/13259	0.0176234	0.583401	ACTA1/TRIM63	2
BP	GO:0048535	lymph node development	2/171	16/13259	0.0176234	0.583401	SPNS2/IL7R	2
BP	GO:0051900	regulation of mitochondrial depolarization	2/171	16/13259	0.0176234	0.583401	CCK/HSH2D	2
BP	GO:0046683	response to organophosphorus	5/171	117/13259	0.0177207	0.583401	AREG/PYGM/AKR1C1/AANAT/P2RX6	5
BP	GO:1903557	positive regulation of tumor necrosis factor superfamily cytokine production	3/171	43/13259	0.0178355	0.583401	CARD9/CD14/ADAM8	3
BP	GO:0051899	membrane depolarization	4/171	78/13259	0.0182014	0.583401	SCN3B/CACNA1I/CCK/HSH2D	4
BP	GO:0048871	multicellular organismal homeostasis	8/171	258/13259	0.0187649	0.583401	PTH1R/LYZ/ADAM8/ADCY5/LTF/JCHAIN/PIGR/EDN2	8
BP	GO:0044236	multicellular organismal metabolic process	5/171	119/13259	0.0189279	0.583401	COL15A1/ADAMTS14/MMP3/COL5A3/COL11A2	5
BP	GO:0001894	tissue homeostasis	6/171	163/13259	0.0190332	0.583401	PTH1R/LYZ/ADAM8/LTF/JCHAIN/PIGR	6
BP	GO:0043280	positive regulation of cysteine-type endopeptidase activity involved in apoptotic process	5/171	120/13259	0.0195513	0.583401	ACVR1C/BCL2L10/NLRC4/CD14/CCK	5
BP	GO:1903555	regulation of tumor necrosis factor superfamily cytokine production	4/171	80/13259	0.0197884	0.583401	CARD9/CD14/ADAM8/LTF	4
BP	GO:0010460	positive regulation of heart rate	2/171	17/13259	0.0198059	0.583401	SCN3B/EDN2	2
BP	GO:0050905	neuromuscular process	4/171	81/13259	0.020613	0.595046	SLC6A3/HOXD10/MYO7A/ADCY5	4
BP	GO:0097305	response to alcohol	8/171	265/13259	0.0216356	0.595046	KLF2/AREG/TP53INP1/CD14/CYP24A1/AANAT/MAP2/TRIM63	8
BP	GO:0002385	mucosal immune response	2/171	18/13259	0.0220952	0.595046	LTF/PIGR	2
BP	GO:0009235	cobalamin metabolic process	2/171	18/13259	0.0220952	0.595046	CTRB2/CTRB1	2
BP	GO:0072488	ammonium transmembrane transport	2/171	18/13259	0.0220952	0.595046	SLC6A3/SLC22A1	2
BP	GO:1902624	positive regulation of neutrophil migration	2/171	18/13259	0.0220952	0.595046	CXCL8/ADAM8	2
BP	GO:0071706	tumor necrosis factor superfamily cytokine production	4/171	83/13259	0.0223249	0.595046	CARD9/CD14/ADAM8/LTF	4
BP	GO:0046530	photoreceptor cell differentiation	3/171	47/13259	0.0225779	0.595046	MYO7A/CRB1/GNAT2	3
BP	GO:1901654	response to ketone	5/171	126/13259	0.0235756	0.600499	KLF2/AANAT/ADCY5/MAP2/TRIM63	5
BP	GO:0046148	pigment biosynthetic process	3/171	48/13259	0.0238603	0.600499	TYRP1/DCT/OCA2	3
BP	GO:0001580	detection of chemical stimulus involved in sensory perception of bitter taste	2/171	19/13259	0.0244882	0.600499	GNAT2/PIGR	2
BP	GO:0018149	peptide cross-linking	2/171	19/13259	0.0244882	0.600499	SPOCK2/FN1	2
BP	GO:0050927	positive regulation of positive chemotaxis	2/171	19/13259	0.0244882	0.600499	CXCL8/IL16	2
BP	GO:0043299	leukocyte degranulation	3/171	49/13259	0.0251815	0.600499	CXCL8/FES/LAT2	3
BP	GO:0046164	alcohol catabolic process	3/171	49/13259	0.0251815	0.600499	CYP24A1/MIOX/ALDH3B1	3
BP	GO:2001056	positive regulation of cysteine-type endopeptidase activity	5/171	129/13259	0.0257743	0.600499	ACVR1C/BCL2L10/NLRC4/CD14/CCK	5
BP	GO:0019932	second-messenger-mediated signaling	6/171	175/13259	0.0259051	0.600499	CXCL8/PDZD3/ADCY5/RASD1/LAT2/EDN2	6
BP	GO:0002275	myeloid cell activation involved in immune response	3/171	50/13259	0.0265414	0.600499	CXCL8/FES/LAT2	3
BP	GO:0097306	cellular response to alcohol	4/171	88/13259	0.0269755	0.600499	KLF2/TP53INP1/CYP24A1/TRIM63	4
BP	GO:0002251	organ or tissue specific immune response	2/171	20/13259	0.026982	0.600499	LTF/PIGR	2
BP	GO:0050926	regulation of positive chemotaxis	2/171	20/13259	0.026982	0.600499	CXCL8/IL16	2
BP	GO:0051882	mitochondrial depolarization	2/171	20/13259	0.026982	0.600499	CCK/HSH2D	2
BP	GO:0030318	melanocyte differentiation	2/171	21/13259	0.0295735	0.643865	TYRP1/OCA2	2
BP	GO:0098801	regulation of renal system process	2/171	21/13259	0.0295735	0.643865	SPX/CORIN	2
BP	GO:0006919	activation of cysteine-type endopeptidase activity involved in apoptotic process	4/171	91/13259	0.0300239	0.646644	BCL2L10/NLRC4/CD14/CCK	4
BP	GO:0016485	protein processing	8/171	283/13259	0.0304227	0.648261	CHAC1/BCL2L10/NLRC4/CD14/ADAM8/CCK/CORIN/CTSE	8
BP	GO:0006688	glycosphingolipid biosynthetic process	2/171	22/13259	0.0322598	0.661534	GAL3ST1/ST3GAL5	2
BP	GO:0050892	intestinal absorption	2/171	22/13259	0.0322598	0.661534	NPC1L1/AKR1C1	2
BP	GO:0009247	glycolipid biosynthetic process	3/171	54/13259	0.0323666	0.661534	ALG5/GAL3ST1/ST3GAL5	3
BP	GO:1901655	cellular response to ketone	3/171	54/13259	0.0323666	0.661534	KLF2/ADCY5/TRIM63	3
BP	GO:0010950	positive regulation of endopeptidase activity	5/171	138/13259	0.0331425	0.662087	ACVR1C/BCL2L10/NLRC4/CD14/CCK	5
BP	GO:0051048	negative regulation of secretion	5/171	140/13259	0.0349406	0.662087	ACVR1C/WNK4/SPX/PDE4C/FN1	5
BP	GO:0006182	cGMP biosynthetic process	2/171	23/13259	0.0350381	0.662087	PDZD3/NPR2	2
BP	GO:0042133	neurotransmitter metabolic process	2/171	23/13259	0.0350381	0.662087	SLC6A3/COLQ	2
BP	GO:0050913	sensory perception of bitter taste	2/171	23/13259	0.0350381	0.662087	GNAT2/PIGR	2
BP	GO:0051930	regulation of sensory perception of pain	2/171	23/13259	0.0350381	0.662087	SPX/CCK	2
BP	GO:0051931	regulation of sensory perception	2/171	23/13259	0.0350381	0.662087	SPX/CCK	2
BP	GO:1902622	regulation of neutrophil migration	2/171	23/13259	0.0350381	0.662087	CXCL8/ADAM8	2
BP	GO:0097202	activation of cysteine-type endopeptidase activity	4/171	97/13259	0.0367098	0.668638	BCL2L10/NLRC4/CD14/CCK	4
BP	GO:0042440	pigment metabolic process	3/171	57/13259	0.0371372	0.668638	TYRP1/DCT/OCA2	3
BP	GO:0009620	response to fungus	2/171	24/13259	0.0379056	0.668638	CARD9/LTF	2
BP	GO:0033081	regulation of T cell differentiation in thymus	2/171	24/13259	0.0379056	0.668638	ADAM8/IL7R	2
BP	GO:0035587	purinergic receptor signaling pathway	2/171	24/13259	0.0379056	0.668638	P2RX6/ADCY5	2
BP	GO:0050912	detection of chemical stimulus involved in sensory perception of taste	2/171	24/13259	0.0379056	0.668638	GNAT2/PIGR	2
BP	GO:2000398	regulation of thymocyte aggregation	2/171	24/13259	0.0379056	0.668638	ADAM8/IL7R	2
BP	GO:0006954	inflammatory response	11/171	464/13259	0.0380553	0.668638	CXCL8/NLRC4/LYZ/CD14/ADAM8/ALOX5/AK7/AOAH/LY75/FN1/IL17D	11
BP	GO:2000021	regulation of ion homeostasis	5/171	144/13259	0.0387153	0.671287	SPX/SCN3B/CCK/CORIN/HSH2D	5
BP	GO:0009617	response to bacterium	9/171	352/13259	0.0388763	0.671287	PGC/CXCL8/CARD9/NLRC4/LYZ/CD14/IFNE/LTF/JCHAIN	9
BP	GO:0007601	visual perception	5/171	145/13259	0.0396965	0.676122	KRT12/MYO7A/GRK7/RGS16/GNAT2	5
BP	GO:0006664	glycolipid metabolic process	4/171	100/13259	0.0403493	0.676122	ALG5/ASAH2/GAL3ST1/ST3GAL5	4
BP	GO:0019751	polyol metabolic process	4/171	100/13259	0.0403493	0.676122	PTH1R/IP6K3/MIOX/ASAH2	4
BP	GO:1990266	neutrophil migration	3/171	59/13259	0.0405065	0.676122	CXCL8/ADAM8/EDN2	3
BP	GO:0035249	synaptic transmission, glutamatergic	3/171	60/13259	0.0422473	0.683585	CDH8/GRIK4/CNIH3	3
BP	GO:1903509	liposaccharide metabolic process	4/171	102/13259	0.0428859	0.683585	ALG5/ASAH2/GAL3ST1/ST3GAL5	4
BP	GO:0050953	sensory perception of light stimulus	5/171	149/13259	0.0437721	0.683585	KRT12/MYO7A/GRK7/RGS16/GNAT2	5
BP	GO:0000183	chromatin silencing at rDNA	2/171	26/13259	0.0438973	0.683585	HIST1H4H/HIST1H3D	2
BP	GO:0001990	regulation of systemic arterial blood pressure by hormone	2/171	26/13259	0.0438973	0.683585	CORIN/EDN2	2
BP	GO:0032094	response to food	2/171	26/13259	0.0438973	0.683585	SPX/CCK	2
BP	GO:0045823	positive regulation of heart contraction	2/171	26/13259	0.0438973	0.683585	SCN3B/EDN2	2
BP	GO:0001578	microtubule bundle formation	3/171	61/13259	0.0440252	0.683585	FES/AK7/MAP2	3
BP	GO:0003073	regulation of systemic arterial blood pressure	3/171	61/13259	0.0440252	0.683585	SPX/CORIN/EDN2	3
BP	GO:0051604	protein maturation	8/171	306/13259	0.0448709	0.689207	CHAC1/BCL2L10/NLRC4/CD14/ADAM8/CCK/CORIN/CTSE	8
BP	GO:0010817	regulation of hormone levels	9/171	362/13259	0.0450754	0.689207	ACVR1C/SYT5/AKR1C1/AANAT/PDE4C/ADCY5/ALDH8A1/CORIN/SLC22A1	9
BP	GO:0002027	regulation of heart rate	3/171	62/13259	0.0458399	0.690356	SPX/SCN3B/EDN2	3
BP	GO:0002444	myeloid leukocyte mediated immunity	3/171	62/13259	0.0458399	0.690356	CXCL8/FES/LAT2	3
BP	GO:0046467	membrane lipid biosynthetic process	4/171	105/13259	0.0468559	0.700391	ALG5/ASAH2/GAL3ST1/ST3GAL5	4
BP	GO:0006687	glycosphingolipid metabolic process	3/171	63/13259	0.0476913	0.702394	ASAH2/GAL3ST1/ST3GAL5	3
BP	GO:1903524	positive regulation of blood circulation	3/171	63/13259	0.0476913	0.702394	SCN3B/ALOX5/EDN2	3
BP	GO:0007270	neuron-neuron synaptic transmission	4/171	106/13259	0.0482233	0.705046	SLC6A3/CDH8/GRIK4/CNIH3	4
